# Supplementary material for: Within‐Plant Leaf Maturity and Trichome Density Variation Shape the Elemental Composition Divergence in Desert Plant Sand Rice (Agriophyllum squarrosum)
Source: Ecol Evol. 2025 Jun 12;15(6):e71542. doi: 10.1002/ece3.71542 (PMC12162362; doi:10.1002/ece3.71542)
Supplement: Supplementary file 1 — Additional File 1: Raw data of Elemental profile analyzed using LA‐ICP‐MS. [file ECE3-15-e71542-s005.xlsx]

## Sheet: 6group
Sample_Type	Li	Be	B	Na	Mg	Al	Si	P	S	Cl	K	Ca	Sc	Ti	V	Cr	Mn	Fe	Co	Ni	Cu	Zn	Ga	Ge	As	Se	Br	Rb	Sr	Y	Nb	Mo	Ru	Rh	Pd	Ag	In	Sn	Sb	Te	I	Cs	Ba	Hg	Tl	Pb	Bi
SPT_top	14.351	1.357	1.556	0.444	264.368	0.012	7.881	7.835	132.074	0.024	121.154	2.511	31.377	0.764	11.751	16.687	5.573	18.344	3.971	1.281	4.272	11.264	7.709	4.855	8.169	29.447	2.574	12.996	2.786	0.018	0.308	2.983	0.426	0.092	0.884	0.139	0.948	5.786	0.813	4.076	1.807	0.755	0.368	0.383	0.088	1.426	0.363
SPT_top	14.365	1.085	1.579	0.446	1146.92	0.013	7.84	14.488	136.9	0.025	140.141	2.915	31.883	4.638	12.94	17.275	10.564	23.123	3.869	1.593	5.928	13.054	6.541	5.911	8.617	37.478	2.737	12.296	41.968	0.088	0.33	3.671	0.116	0.072	1.144	0.324	0.724	6.185	0.767	4.431	1.847	0.957	4.541	0.894	0.053	0.788	0.331
SPT_top	13.28	1.357	1.382	0.437	560.439	0.011	7.809	10.637	134.076	0.024	116.817	2.456	29.989	1.471	10.746	16.364	7.675	21.173	3.102	1.593	4.513	8.632	6.775	8.233	5.819	34.206	2.595	11.705	11.98	0.14	0.417	2.639	0.155	0.072	0.988	0.509	0.897	5.985	0.903	4.254	2.05	0.829	1.105	0.639	0.053	1.022	0.288
SPT_top	14.394	0.814	1.294	0.437	603.264	0.011	7.713	10	133.105	0.025	131.814	2.203	29.094	0.784	10.418	16.643	6.076	20.294	3.766	1.468	4.513	11.159	6.853	5.067	6.491	29.447	2.498	11.836	3.386	0.035	0.417	2.983	0.194	0.068	0.936	0.324	0.828	5.038	0.632	3.19	1.982	0.921	0	1.15	0.105	1.043	0.47
SPT_top	13.743	1.447	1.422	0.446	1365.17	0.012	7.691	16.119	134.71	0.025	140.866	3.452	28.795	12.912	10.295	16.795	8.463	22.009	3.903	1.562	5.394	13.791	5.334	6.755	7.162	34.206	2.617	12.318	106.32	0.07	0.242	4.474	0.039	0.08	1.04	0.371	0.828	5.686	0.903	4.076	1.686	0.571	13.992	0.128	0.018	1.022	0.417
SPT_top	13.989	1.718	1.346	0.447	1748.38	0.011	7.608	21.674	133.253	0.028	218.325	2.788	26.058	6.189	9.331	16.511	12.589	20.83	2.863	1.124	6.408	18.317	5.373	6.122	6.155	35.396	2.552	15.6	29.727	0.088	0.308	5.277	0.31	0.04	0.676	0.232	0.724	4.888	0.497	3.013	1.915	0.902	1.841	1.15	0.018	1.022	0.449
SPT_top	13.526	0.904	1.366	0.454	1707.93	0.012	7.552	34.479	133.742	0.031	227.454	3.668	26.798	12.723	10.52	17.255	11.144	24.688	3.357	1.78	6.168	25.266	5.101	5.489	7.722	28.852	2.606	20.742	107.749	0.07	0.154	5.507	0.116	0.096	0.78	0.278	0.638	4.539	0.722	3.367	1.766	0.921	10.923	1.022	0.053	1.065	0.31
SPT_top	14.221	2.261	1.139	0.455	1127.11	0.011	7.581	22.88	128.63	0.026	162.494	2.45	23.905	4.298	9.618	16.423	7.847	20.402	3.204	1.031	4.513	12.001	4.517	9.078	6.826	34.206	2.443	12.296	44.158	0.088	0.242	4.015	0.155	0.072	0.832	0.278	0.69	5.736	0.722	3.545	1.686	0.976	4.787	1.022	0.07	0.979	0.278
SPT_top	13.685	0.904	1.143	0.464	1113.67	0.011	7.501	20.644	128.837	0.028	180.15	2.785	25.267	6.225	9.597	16.58	8.132	21.259	3.8	1.499	5.26	14.633	5.256	5.911	6.714	28.257	2.443	16.037	66.99	0.158	0.33	4.13	0.039	0.08	0.936	0.232	0.552	4.439	0.497	2.304	1.726	0.736	10.678	0.511	0.053	1.001	0.31
SPT_top	14.177	0.995	1.31	0.463	2898.81	0.013	7.527	56.848	134.129	0.035	351.825	3.47	23.827	12.914	9.577	16.589	17.242	22.588	3.579	1.718	6.649	30.424	4.906	6.333	8.281	27.365	2.53	26.607	118.761	0.088	0.22	5.965	0.155	0.096	1.092	0.278	0.655	4.988	0.632	2.658	1.766	0.608	14.851	1.022	0.07	1.107	0.299
SPT_top	15.074	1.266	1.208	0.551	3511.2	0.012	7.61	57.769	132.803	0.035	389.868	3.821	24.709	16.211	9.372	16.736	15.235	22.609	3.596	1.031	5.367	20.739	4.478	8.022	7.498	31.529	2.302	24.922	175.355	0.158	0.33	4.589	0.077	0.064	0.624	0.509	0.5	4.988	0.722	3.013	1.807	0.829	23.933	1.15	0.035	0.873	0.353
SPT_top	14.655	1.085	1.093	0.433	194.385	0.011	7.545	8.719	121.701	0.024	118.014	1.662	22.387	0.712	8.941	15.185	5.261	18.858	3.119	1.281	3.525	8.422	4.166	6.544	5.931	29.15	2.433	10.283	3.9	0.088	0.352	2.868	0.155	0.048	0.832	0.324	0.672	3.791	0.993	2.836	1.834	0.755	0.245	0.383	0.035	0.873	0.278
SPT_top	14.713	1.357	0.91	0.433	102.146	0.01	7.504	5.743	119.911	0.023	97.804	1.494	21.621	0.46	8.613	16.041	4.826	17.958	3.511	0.875	2.83	8.001	4.517	8.022	4.812	23.796	2.313	9.189	1.05	0.14	0.242	2.753	0.232	0.072	1.144	0.278	0.448	3.691	0.542	3.19	1.739	0.571	0	0.639	0.07	0.766	0.363
SPT_top	13.801	1.176	0.962	0.439	467.732	0.01	7.438	8.793	119.573	0.023	125.275	1.603	22.932	0.592	8.326	15.895	6.298	17.572	3.477	1.031	3.792	9.685	4.049	8.444	4.924	36.586	2.563	10.72	1.929	0.035	0.308	3.671	0.194	0.127	0.884	0.324	0.431	5.088	0.497	3.19	1.915	0.81	0.123	0.383	0.035	0.894	0.31
SPT_top	14.394	0.724	1.09	0.46	1955.22	0.01	7.547	16.319	122.301	0.025	177.579	1.891	21.362	3.302	8.716	16.335	16.853	19.137	3.425	1.718	6.061	14.633	3.971	6.967	5.148	30.042	2.183	15.643	36.371	0.123	0.374	4.015	0.155	0.092	0.884	0.185	0.707	3.841	0.587	3.19	1.726	0.773	2.577	0.639	0.123	0.937	0.331
SPT_top	14.192	1.899	1.169	0.45	1427.32	0.01	7.523	16.8	120.827	0.025	149.401	1.529	20	1.123	8.818	15.689	13.237	18.323	2.982	1.093	4.619	13.054	4.789	5.278	5.819	28.257	2.237	15.731	13.843	0.088	0.286	3.212	0.155	0.084	0.468	0.324	0.569	3.841	0.451	1.95	1.645	0.81	0.123	0.511	0.018	0.873	0.267
SPT_top	14.915	1.447	1.264	0.458	1963.42	0.012	7.503	14.439	121.7	0.025	135.928	1.836	20.622	4.15	9.474	15.836	15.335	19.501	3.459	1.249	6.569	14.633	4.789	8.022	6.267	25.878	2.02	16.409	37.915	0.105	0.308	3.097	0.232	0.096	0.936	0.232	0.517	3.641	0.677	1.063	1.766	1.123	4.05	1.022	0.053	0.873	0.31
SPT_top	13.975	0.904	1.051	0.444	746.548	0.01	7.375	9.751	117.15	0.023	120.885	1.478	19.429	0.76	8.859	16.017	7.263	18.173	3.306	0.999	3.605	9.474	3.738	6.122	5.707	33.909	2.443	10.502	4.779	0.105	0.242	4.13	0.116	0.088	0.884	0.417	0.535	3.591	0.632	3.013	1.618	0.644	0.123	0.766	0.07	0.532	0.321
SPT_middle	14.423	1.266	0.88	0.437	104.484	0.01	7.463	5.021	114.253	0.023	89.05	1.335	19.429	0.404	8.736	15.576	4.862	18.666	3.459	0.968	3.097	7.685	4.711	5.067	6.714	31.232	2.454	7.045	1.093	0.018	0.308	1.95	0.194	0.064	0.728	0.278	0.517	3.841	0.542	3.013	1.632	0.884	0.491	0.766	0.053	0.915	0.342
SPT_middle	14.221	1.538	0.969	0.436	137.996	0.01	7.344	5.371	114.362	0.023	88.164	1.387	20.363	0.436	8.613	14.999	4.523	18.323	3.681	0.718	3.097	6.843	4.088	7.6	6.043	33.314	2.378	7.417	1.093	0.193	0.154	2.18	0.155	0.116	0.988	0.278	0.569	4.589	0.677	2.658	1.497	0.792	0.123	0.766	0.07	0.703	0.331
SPT_middle	14.337	0.995	1.077	0.448	1202.05	0.011	7.553	8.638	114.923	0.024	123.079	1.425	19.429	0.935	8.1	15.234	5.202	17.937	3.136	1.062	2.83	9.264	3.971	6.122	9.176	27.662	2.281	9.014	5.229	0.088	0.33	3.442	0.039	0.092	1.3	0.417	0.569	3.741	0.497	2.658	1.645	0.884	0.614	0.511	0.053	0.915	0.353
SPT_middle	14.076	0.814	0.926	0.438	225.14	0.01	7.565	5.396	113.897	0.023	90.313	1.27	19.818	0.576	9.044	16.041	4.786	17.787	2.965	1.187	2.804	6.211	4.439	6.544	5.372	26.77	2.541	8.073	3.471	0.105	0.461	3.327	0.077	0.076	0.78	0.463	0.345	4.439	0.677	3.367	1.874	0.81	0.614	0.511	0.123	0.724	0.363
SPT_middle	14.091	1.628	0.913	0.44	78.07	0.01	7.473	5.076	113.132	0.023	88.549	1.326	18.625	0.436	9.597	15.606	4.31	17.615	3.306	1.249	2.697	6.527	4.088	5.489	6.267	31.232	2.422	8.029	1.136	0.088	0.22	2.868	0.039	0.12	0.78	0.371	0.552	3.691	0.542	3.19	1.739	0.608	0	0.128	0.105	0.532	0.288
SPT_middle	13.888	0.904	0.758	0.438	331.346	0.01	7.398	6.313	112.8	0.023	89.616	1.322	19.222	0.532	8.141	15.904	4.84	16.651	3.477	0.937	3.418	7.369	4.322	6.755	5.595	34.801	2.281	8.204	2.657	0.035	0.308	3.212	0.155	0.072	0.884	0.695	0.552	4.589	0.632	3.19	1.389	0.663	0.368	0.766	0.035	0.745	0.321
SPT_middle	14.264	1.266	1.07	0.446	3790.18	0.01	7.376	13.346	114.316	0.027	137.098	1.305	16.718	1.243	8.018	14.745	7.552	19.501	3.033	0.875	2.83	8.843	4.244	9.078	7.61	28.257	2.422	16.344	38.837	0.07	0.286	3.556	0.077	0.092	1.092	0.417	0.517	4.09	0.271	1.95	1.632	0.81	2.332	0.383	0.053	0.617	0.321
SPT_middle	15.103	1.718	1.271	0.5	16800.8	0.011	7.526	34.765	123.596	0.053	494.353	2.461	19.611	9.205	9.044	16.717	13.373	19.609	3.136	1.249	3.925	12.106	4.711	5.7	5.931	28.852	2.595	37.068	130.45	0.053	0.198	6.31	0.155	0.064	0.468	0.139	0.655	3.841	0.497	3.013	1.591	1.086	12.764	0.894	0.123	0.554	0.31
SPT_middle	15.176	0.814	1.034	0.488	9143.36	0.012	7.449	24.102	117.901	0.035	224.28	3.75	17.613	17.307	8.9	16.144	13.151	20.53	2.982	1.187	4.059	12.948	4.672	4.433	6.379	33.017	2.671	24.988	169.644	0.07	0.33	6.424	0.155	0.092	0.78	0.278	0.483	3.442	0.767	2.304	1.551	0.626	24.792	0.766	0.158	0.979	0.299
SPT_middle	15.248	1.176	0.913	0.451	4253.56	0.01	7.452	10.98	111.563	0.026	151.017	1.264	16.99	1.131	8.059	15.395	7.457	16.865	3.494	0.968	3.284	7.58	4.478	6.755	6.043	24.391	2.215	10.83	23.938	0.228	0.198	2.639	0.155	0.048	0.988	0.324	0.483	3.043	0.497	3.367	1.942	0.718	2.577	0.383	0.035	0.66	0.224
SPT_middle	15.017	1.538	1.113	0.508	13161.5	0.011	7.357	30.545	118.893	0.043	390.517	2.553	16.861	11.21	7.793	16.345	12.847	19.373	2.778	0.875	4.245	12.948	4.478	5.067	6.826	28.852	2.324	36.171	176.357	0.21	0.198	4.015	0.116	0.08	1.092	0.371	0.586	3.841	0.722	3.367	1.699	0.663	18.41	1.15	0.175	0.66	0.363
SPT_middle	14.337	1.176	1.005	0.472	9494.85	0.013	7.354	23.284	117.276	0.035	300.851	2.745	17.6	10.049	8.757	16.027	14.6	21.237	3.119	0.999	3.978	11.896	4.166	4.433	5.707	32.719	2.726	26.673	204.111	0.14	0.33	5.048	0.116	0.108	0.624	0.232	0.448	3.092	0.497	2.304	1.645	0.792	19.76	0.511	0.123	0.809	0.235
SPT_middle	14.785	1.538	0.962	0.467	2653.89	0.011	7.188	11.592	109.069	0.025	138.271	1.29	16.549	1.055	8.141	15.17	10.546	17.958	3.715	1.031	3.311	11.369	4.283	5.7	6.379	29.745	2.118	16.716	19.459	0.14	0.352	3.442	0.039	0.052	0.832	0.371	0.293	3.691	0.632	3.19	1.686	0.792	1.964	0.766	0.035	1.107	0.299
SPT_middle	14.423	1.176	0.877	0.461	1257.27	0.011	7.247	7.693	108.361	0.024	119.667	1.175	15.473	0.959	7.239	15.718	6.792	17.958	3.442	1.062	3.177	6.843	4.517	5.278	5.595	29.745	2.541	9.145	7.157	0.105	0.22	2.639	0.194	0.08	1.04	0.185	0.655	4.09	0.767	2.481	1.739	0.644	0.614	0.766	0.088	0.596	0.235
SPT_middle	14.597	1.266	0.758	0.449	274.627	0.01	7.166	5.343	107.152	0.023	84.861	1.201	15.992	0.436	8.08	15.048	4.654	18.215	3.511	0.937	2.67	8.632	4.01	6.755	6.714	26.473	2.454	8.226	1.007	0.088	0.308	2.294	0.116	0.064	0.624	0.602	0.431	3.591	0.767	3.545	1.564	0.644	0.245	0.511	0.105	0.724	0.182
SPT_middle	14.901	0.995	0.906	0.453	1160.92	0.01	7.255	9.848	106.593	0.024	127.576	1.217	16.861	0.931	8.941	15.616	9.682	17.873	3.153	0.999	3.044	8.738	4.205	7.389	5.595	25.58	2.237	10.064	9.343	0.158	0.264	2.753	0.194	0.1	0.468	0.278	0.483	3.541	0.677	3.19	1.51	0.644	0.859	0.639	0.14	0.766	0.31
SPT_middle	13.859	1.266	0.791	0.454	705.044	0.011	7.264	6.456	105.339	0.023	118.278	1.216	15.888	3.163	7.998	15.033	6.66	16.479	3.033	1.124	3.978	8.001	4.594	5.489	4.7	27.365	2.085	8.773	5.486	0.053	0.264	1.835	0.232	0.08	1.403	0.417	0.397	2.743	0.497	2.304	1.591	0.589	0.614	0.511	0.035	1.043	0.321
SPT_middle	14.988	1.357	0.814	0.473	2545.76	0.01	7.283	10.294	105.668	0.023	109.55	1.106	14.915	0.959	7.567	15.195	7.068	18.044	3.817	1.124	2.884	7.369	4.4	5.7	5.819	29.447	2.324	9.211	10.093	0.158	0.395	2.409	0.271	0.076	0.832	0.417	0.379	3.392	0.542	3.013	1.659	0.681	1.596	0.894	0.07	0.83	0.288
SPT_bottom	14.843	0.543	0.965	0.492	14059.5	0.014	7.304	17.184	110.829	0.032	301.974	4.264	16.005	18.994	8.326	16.198	15.031	21.023	3.681	1.187	4.459	10.422	3.738	7.178	6.603	33.017	2.433	23.696	228.574	0.07	0.286	32.581	0.039	0.096	1.144	0.371	0.5	3.192	0.677	1.595	1.308	0.773	37.926	1.277	0.018	0.916	0.288
SPT_bottom	14.525	1.176	0.857	0.471	10767	0.012	7.17	13.563	108.314	0.032	286.777	3.11	15.538	13.683	8.613	16.359	14.651	20.809	3.238	1.124	3.204	10.001	3.855	6.544	4.924	26.77	2.281	25.206	144.069	0.158	0.395	34.646	0.271	0.076	0.936	0.371	0.466	2.743	0.542	2.304	1.375	0.755	34.734	1.022	0.088	1.128	0.353
SPT_bottom	15.103	1.085	0.929	0.469	7856.56	0.015	7.276	17.323	108.854	0.028	226.52	1.777	15.187	5.506	8.49	16.139	15.176	19.759	3.647	0.781	3.525	10.527	4.517	5.911	6.043	29.745	2.118	22.121	74.303	0.105	0.22	24.206	0.271	0.072	0.832	0.463	0.466	2.444	0.813	2.836	1.726	0.921	10.064	1.405	0.105	1.022	0.214
SPT_bottom	14.423	1.266	0.808	0.472	5791.56	0.031	7.071	12.871	106.514	0.026	239.359	2.278	15.032	9.118	7.936	16.315	12.177	18.13	2.897	0.937	3.418	6.737	4.205	6.544	6.603	30.637	2.509	16.519	132.313	0.105	0.264	24.092	0.116	0.092	0.988	0	0.414	2.893	0.587	2.481	1.497	0.939	22.706	0.511	0.105	0.83	0.288
SPT_bottom	14.713	1.266	0.772	0.468	7021.66	0.011	7.121	13.076	106.999	0.027	233.802	1.522	14.837	3.582	7.772	15.596	11.887	18.644	3.374	1.156	3.792	8.843	4.439	6.333	7.61	24.985	2.324	21.136	62.7	0.228	0.374	21.797	0.194	0.072	0.728	0.509	0.5	3.392	0.316	3.367	1.375	0.626	9.819	0.894	0.088	0.873	0.203
SPT_bottom	15.291	1.266	0.864	0.487	8155.95	0.011	7.017	11.02	105.777	0.027	185.155	1.188	14.383	1.371	7.936	15.816	8.92	17.551	2.897	0.937	3.792	7.685	4.205	6.333	7.05	30.042	2.324	23.784	34.42	0.07	0.22	20.535	0.077	0.116	0.884	0.278	0.483	3.292	0.361	1.772	1.375	0.534	7.241	1.022	0.088	0.703	0.363
SPT_bottom	14.365	1.266	0.854	0.478	6756.51	0.011	6.992	15.63	108.258	0.03	192.406	5.263	14.435	31.631	8.592	15.493	11.498	18.43	3.459	0.875	3.738	9.79	4.322	6.122	5.26	27.96	2.335	16.65	299.435	0.07	0.264	16.749	0.039	0.06	0.78	0.417	0.466	2.245	0.813	3.013	1.726	0.608	34.244	1.277	0.018	0.766	0.224
SPT_bottom	15.48	0.724	0.998	0.49	9918.68	0.011	6.985	21.598	108.898	0.028	188.392	7.158	13.709	38.023	7.875	15.792	15.358	21.28	3.289	0.75	4.299	10.843	3.932	6.755	5.595	30.34	2.443	15.184	357.416	0.158	0.352	18.47	0.155	0.124	1.196	0.232	0.379	2.743	0.542	3.19	1.551	0.736	53.514	1.277	0.07	0.979	0.31
SPT_bottom	14.713	0.995	0.916	0.529	13395.4	0.011	7.153	26.838	111.899	0.035	262.275	2.49	14.344	11.14	7.383	16.531	15.638	20.916	3.17	0.812	4.539	15.475	3.777	6.755	5.931	31.827	2.454	23.105	157.45	0.21	0.527	19.962	0.116	0.127	0.832	0.278	0.431	2.494	0.361	1.772	1.443	0.792	26.511	1.277	0.158	0.937	0.267
SPT_bottom	14.018	0.543	0.887	0.472	9285.53	0.01	7.022	16.402	110.15	0.029	204.801	2.561	13.787	11.405	7.485	16.002	13.559	19.266	2.812	0.937	3.631	12.422	4.555	7.6	7.274	29.447	2.433	15.512	100.712	0.175	0.308	17.438	0.155	0.112	1.04	0.602	0.724	2.793	0.406	2.836	1.348	0.736	13.501	1.15	0.07	0.937	0.16
SPT_bottom	14.944	0.904	0.906	0.47	9192.44	0.012	7.005	20.437	109.597	0.028	172.798	5.149	16.186	27.35	7.69	15.713	13.59	19.073	3.459	0.781	4.352	10.317	4.01	6.122	4.924	34.206	2.248	14.046	282.989	0.123	0.374	23.403	0.232	0.092	0.936	0.695	0.517	2.843	0.316	3.013	1.443	0.718	53.269	0.639	0.175	0.639	0.331
SPT_bottom	15.132	1.266	0.772	0.47	9343.14	0.01	6.967	19.015	108.382	0.028	176.14	1.886	13.436	6.793	8.49	15.743	14.27	20.187	3.255	1.187	4.005	11.264	4.361	6.755	6.267	27.365	2.15	15.206	97.342	0.158	0.286	21.338	0.155	0.068	0.936	0.324	0.655	3.342	0.451	2.127	1.375	0.644	11.046	1.788	0.07	0.703	0.31
SPT_bottom	14.163	0.724	0.795	0.486	5343.03	0.011	6.992	9.368	102.445	0.026	109.878	2.329	13.605	9.074	7.177	15.875	9.011	18.43	2.982	0.781	3.631	7.58	3.426	7.178	5.595	26.473	2.085	10.086	103.528	0.193	0.286	6.424	0.116	0.104	0.572	0.371	0.569	3.043	0.587	2.658	1.429	0.81	20.374	0.383	0.053	0.873	0.267
SPT_bottom	14.785	0.543	0.841	0.482	10249.3	0.014	6.854	12.812	104.94	0.028	171.9	2.242	13.799	7.889	7.608	16.492	16.68	17.53	4.226	1.343	4.352	10.738	4.4	5.911	4.476	23.201	2.378	16.519	94.704	0.245	0.33	10.095	0.077	0.096	0.676	0.463	0.517	2.893	0.497	1.95	1.51	0.608	21.233	0.894	0.088	1.32	0.288
SPT_bottom	15.653	1.266	0.854	0.52	12741.9	0.012	6.915	12.891	104.873	0.03	195.253	5.332	13.514	30.231	7.916	15.831	17.221	20.873	3.34	1.468	4.539	9.474	4.633	4.855	5.483	22.011	2.411	17.482	293.948	0.263	0.33	8.26	0.194	0.076	0.988	0.324	0.483	2.195	0.497	3.013	1.497	0.829	57.565	0.639	0.088	1.086	0.267
SPT_bottom	14.134	1.176	0.821	0.481	5992.13	0.011	6.928	10.155	102.513	0.026	119.793	3.529	13.696	17.381	7.629	15.728	11.421	20.209	3.528	1.312	3.738	6.527	4.166	6.333	5.931	27.662	2.574	11.333	179.663	0.158	0.264	5.965	0.116	0.112	0.78	0.278	0.5	2.743	0.767	1.95	1.362	0.847	22.583	0.894	0.053	1.192	0.256
SPT_bottom	15.263	0.904	0.942	0.486	6924.72	0.012	6.89	11.132	102.9	0.027	125.862	4.78	14.046	26.638	8.121	15.919	12.191	19.823	3.988	0.999	3.685	7.474	4.283	5.067	7.274	30.637	2.378	11.661	230.108	0.228	0.308	7.342	0.116	0.092	0.988	0.139	0.604	2.943	0.406	2.127	1.335	0.663	29.212	1.405	0.088	1.086	0.267
SPT_bottom	13.222	1.357	0.939	0.495	9430.68	0.013	6.902	13.51	106.41	0.028	147.517	4.196	13.968	23.382	8.51	16.139	16.277	20.316	3.715	1.312	2.937	8.527	4.049	5.7	4.924	37.181	2.183	17.416	287.011	0.193	0.198	19.044	0.155	0.08	0.78	0.371	0.448	2.245	0.587	2.304	1.645	0.681	59.407	1.533	0.053	1.341	0.31
astcl1_top	14.467	0.633	0.706	0.457	1670.54	0.01	6.954	14.561	109.66	0.037	284.367	1.218	14.111	2.73	8.182	15.19	9.445	16.887	3.579	0.999	3.578	10.738	5.062	5.489	6.043	30.042	2.378	33.984	23.832	0.07	0.374	3.786	0.077	0.068	0.728	0.417	0.414	2.793	0.587	1.595	1.402	0.7	0.368	0.766	0.035	0.383	0.235
astcl1_top	14.525	0.995	0.755	0.455	1963.54	0.01	6.959	27.535	110.822	0.031	160.921	2.436	13.722	14.878	7.526	15.943	12.711	20.38	3.17	0.875	4.726	11.58	4.127	7.6	7.498	31.232	2.226	23.872	61.478	0.14	0.264	7.457	0.077	0.092	1.144	0.602	0.414	2.344	0.542	2.127	1.578	0.626	4.296	0.766	0.053	0.681	0.288
astcl1_top	15.161	0.814	0.745	0.458	3225.43	0.01	6.983	27.474	112.508	0.032	227.325	3.447	12.93	14.603	9.269	15.924	13.798	19.759	2.795	1.031	4.406	12.001	3.66	5.278	6.155	29.745	2.27	15.053	64.356	0.158	0.154	7.801	0.232	0.131	1.455	0.093	0.414	3.142	0.316	3.19	1.524	0.736	10.064	0.639	0.088	0.596	0.224
astcl1_top	14.264	1.266	0.788	0.454	702.273	0.01	6.988	17.46	104.719	0.029	161.159	1.502	13.268	3.466	7.834	15.552	9.106	16.994	3.408	0.875	3.578	9.264	4.322	5.067	6.043	31.232	2.465	23.194	23.189	0.035	0.374	5.048	0.116	0.08	1.248	0.463	0.397	3.043	0.316	2.127	1.537	0.608	0.614	0.639	0.053	0.596	0.31
astcl1_top	14.105	0.995	0.775	0.457	3010.11	0.01	7.076	32.723	111.118	0.034	212.688	2.869	13.735	14.325	8.859	15.586	16.2	18.451	3.408	0.687	5.047	16.633	3.504	4.855	7.274	27.365	2.02	26.039	71.561	0.07	0.264	10.784	0.232	0.088	0.936	0.185	0.535	2.145	0.587	1.95	1.807	0.589	4.296	0.639	0.053	0.596	0.224
astcl1_top	14.64	1.176	0.68	0.459	3579.1	0.01	7.953	29.8	112.936	0.031	205.721	3.63	13.514	19.505	8.162	15.606	16.522	17.83	3.221	0.593	4.806	14.106	5.14	9.711	5.707	34.504	2.313	16.607	70.296	0.105	0.286	12.734	0.077	0.072	0.988	0.509	0.397	3.192	0.361	2.304	1.524	0.626	6.628	1.022	0.105	0.554	0.246
astcl1_top	15.031	1.628	0.86	0.474	3294.38	0.01	6.724	38.996	102.418	0.026	171.87	1.446	12.671	3.398	7.629	15.616	12.313	18.215	3.102	0.812	4.032	26.213	4.322	5.911	5.707	32.719	1.933	23.258	23.51	0.14	0.22	5.736	0	0.116	0.832	0.417	0.431	2.344	0.271	0.886	1.537	0.626	2.946	0.894	0.07	0.617	0.288
astcl1_top	14.886	0.724	0.768	0.485	3879.78	0.01	6.741	41.472	104.211	0.028	299.331	2.807	12.593	13.128	7.731	15.337	14.65	19.373	3.136	0.906	5.634	30.319	3.971	6.544	7.162	32.124	2.367	21.946	95.13	0.14	0.308	6.539	0.116	0.116	0.832	0.417	0.517	2.394	0.406	1.772	1.51	0.792	15.71	0.255	0.053	0.745	0.278
astcl1_top	14.915	1.266	0.821	0.492	3465.83	0.01	6.747	40.547	104.313	0.027	242.263	4.831	12.347	22.875	7.362	15.674	16.436	19.566	3.494	0.875	5.581	37.689	4.244	5.067	5.26	26.473	2.313	19.692	129.987	0.14	0.395	7.686	0.039	0.104	1.144	0.417	0.604	3.142	0.497	1.595	1.537	0.644	22.215	0.766	0.07	1.107	0.256
astcl1_top	14.38	0.724	0.657	0.456	150.163	0.01	6.742	6.524	96.27	0.023	90.558	0.994	11.919	0.74	7.916	15.66	5.139	18.023	3.374	0.843	2.937	10.106	3.31	7.178	4.476	31.529	2.389	7.832	1.586	0.035	0.308	3.442	0.194	0.231	0.572	0.556	0.397	3.092	0.361	1.063	1.47	0.663	0.245	0.639	0.035	0.554	0.192
astcl1_top	14.988	1.899	0.762	0.473	3798.82	0.031	6.628	40.144	102.738	0.027	204.08	2.316	12.334	8.398	7.998	15.831	16.001	18.494	3.068	0.875	5.287	30.74	3.816	6.967	6.379	25.58	2.378	19.188	58.12	0.105	0.286	7.916	0.039	0.096	1.04	0.324	0.517	3.043	0.181	2.304	1.51	0.829	10.555	1.405	0.035	0.596	0.192
astcl1_top	13.989	0.724	0.841	0.494	4251.95	0.011	6.857	45.274	103.248	0.027	251.515	5.779	11.828	27.897	7.259	15.86	15.552	20.294	3.05	0.968	5.554	33.056	4.984	5.278	4.588	33.314	2.172	18.291	182.337	0.123	0.242	8.604	0.077	0.072	1.04	0.509	0.535	2.544	0.632	2.304	1.402	0.7	25.774	0.639	0.035	0.554	0.214
astcl1_top	14.597	0.995	0.752	0.458	2447	0.01	6.733	24.403	99.776	0.025	134.474	1.458	11.504	3.318	7.506	15.665	7.566	17.187	2.539	0.843	2.857	8.106	4.4	7.178	6.155	29.15	2.281	11.267	23.767	0.088	0.483	5.507	0.232	0.076	0.884	0.417	0.379	2.494	0.406	1.595	1.888	0.608	0.982	0.639	0.158	0.511	0.214
astcl1_top	14.062	1.176	0.929	0.462	4113.5	0.01	6.838	31.271	100.317	0.031	197.535	1.485	11.711	4.882	7.916	15.361	9.296	17.937	3.511	0.593	3.017	10.422	4.361	8.444	6.043	30.637	2.215	22.318	34.506	0.105	0.352	6.998	0.039	0.076	1.248	0.417	0.483	2.394	0.722	2.127	1.47	0.626	3.927	1.022	0.053	0.575	0.224
astcl1_top	14.669	0.814	0.834	0.466	3640.12	0.01	6.885	31.084	100.736	0.028	162.605	1.582	11.763	4.586	7.69	15.665	11.262	17.98	3.323	0.656	3.792	9.264	5.14	8.022	6.155	39.263	2.226	24.375	52.815	0.123	0.395	7.457	0.039	0.056	0.624	0.88	0.431	2.344	0.677	2.481	1.281	0.81	2.823	0.766	0.018	0.83	0.363
astcl1_top	14.828	0.904	0.772	0.458	2284.74	0.01	6.967	21.973	99.379	0.026	125.395	1.373	11.789	3.71	6.849	15.508	8.273	19.501	3.459	0.843	3.925	10.843	4.166	4.222	6.714	28.555	2.096	14.112	28.847	0.14	0.549	6.768	0.232	0.08	0.832	0.371	0.448	2.843	0.767	2.127	1.713	0.497	1.35	0.766	0.088	0.554	0.214
astcl1_top	14.091	0.814	0.768	0.459	2010.82	0.01	6.878	32.563	99.023	0.026	140.609	1.718	12.567	4.91	7.321	15.567	11.38	19.137	3.306	0.781	2.777	10.211	4.361	5.911	6.043	30.34	2.465	20.173	54.359	0.07	0.242	7.227	0	0.076	0.78	0.324	0.483	2.394	0.497	2.127	1.605	0.644	7.241	1.405	0.035	1.15	0.15
astcl1_top	14.163	1.357	0.9	0.463	4054.03	0.01	6.801	28.388	101.347	0.029	181.868	1.858	11.971	4.446	7.649	15.293	8.925	16.501	3.255	0.906	3.551	9.685	4.283	4.855	5.931	29.447	2.367	27.723	43.253	0.035	0.352	9.636	0.116	0.1	1.144	0.278	0.414	1.895	0.451	2.127	1.51	0.626	4.664	0.894	0.018	0.447	0.246
astcl1_middle	14.308	1.085	0.765	0.464	6561.13	0.01	6.896	41.595	102.832	0.028	225.385	2.385	11.413	8.757	6.87	14.984	11.855	19.459	3.374	0.999	3.471	15.159	4.01	5.067	7.05	26.77	2.563	14.046	116.16	0.21	0.439	7.571	0.232	0.08	1.144	0.324	0.328	2.195	0.316	1.95	1.564	0.663	13.378	0.766	0.088	0.66	0.192
astcl1_middle	14.351	1.357	0.624	0.462	4091.59	0.01	6.889	31.873	101.184	0.027	200.897	2.313	11.984	9.365	7.321	15.699	13.233	19.566	2.812	0.812	3.071	17.896	3.894	4.222	7.162	26.473	2.693	16.672	97.212	0.105	0.374	9.178	0.155	0.104	1.403	0.602	0.397	3.043	0.542	2.481	1.497	0.718	14.114	0.639	0.105	0.681	0.224
astcl1_middle	14.973	1.176	0.732	0.472	8714.85	0.01	6.88	47.559	104.622	0.029	199.456	3.734	11.141	18.625	8.059	15.895	12.34	19.48	3.153	0.937	3.525	15.475	4.322	6.122	6.826	25.878	2.302	15.578	225.107	0.14	0.308	8.719	0.077	0.076	0.988	0.417	0.379	2.693	0.181	1.95	1.659	0.792	36.452	1.15	0.088	0.724	0.288
astcl1_middle	14.192	0.995	0.686	0.461	5937.26	0.013	6.929	41.596	103.806	0.029	244.37	1.922	12.282	7.245	7.649	15.601	13.767	18.494	2.999	0.937	3.444	17.475	5.178	5.067	5.036	27.96	2.606	14.156	78.593	0.105	0.374	10.095	0.232	0.12	1.3	0.232	0.552	1.945	0.316	3.19	1.659	0.608	8.1	0.766	0.088	0.766	0.246
astcl1_middle	14.872	1.176	0.719	0.462	4544.76	0.01	6.891	35.357	100.792	0.027	193.191	2.407	11.4	9.553	8.326	15.748	11.443	19.951	3.136	0.999	3.498	16.001	4.049	7.389	5.931	28.257	2.248	15.928	104.552	0.21	0.308	10.44	0.232	0.068	1.092	0.695	0.517	3.442	0.271	1.418	1.726	0.626	13.255	0.766	0.053	0.596	0.15
astcl1_middle	14.264	1.447	0.827	0.47	8680.02	0.013	7.052	46.673	104.372	0.028	192.92	2.698	11.024	11.314	6.89	15.728	12.784	20.959	3.068	0.906	3.818	17.159	4.633	7.811	5.707	31.529	2.682	13.784	152.743	0.053	0.308	13.422	0.194	0.072	0.936	0.278	0.569	3.192	0.406	1.95	1.416	0.884	20.128	1.15	0.018	0.745	0.246
astcl1_middle	14.539	0.814	0.742	0.454	4206.17	0.01	6.885	24.637	98.881	0.029	213.87	1.022	12.502	1.179	6.993	15.743	10.891	18.558	3.033	0.906	3.124	15.475	5.412	8.444	7.05	30.934	2.617	24.353	28.204	0.14	0.439	12.16	0.232	0.06	0.988	0.371	0.517	2.045	0.587	3.19	1.321	0.644	1.964	0.639	0.035	0.66	0.224
astcl1_middle	14.033	1.628	0.736	0.456	4579.1	0.011	6.886	25.533	100.409	0.029	247.105	1.138	11.413	2.407	7.608	15.792	11.008	19.416	3.204	0.781	2.75	18.528	4.4	8.233	4.364	33.909	2.563	30.963	31.463	0.053	0.22	7.227	0.077	0.076	0.988	0.556	0.345	2.444	0.361	1.418	1.51	0.663	1.227	1.788	0.07	0.575	0.235
astcl1_middle	14.293	0.995	0.722	0.458	4464.64	0.01	7.009	26.779	98.906	0.029	211.348	1.055	11.685	1.531	7.506	15.767	10.225	18.173	3.698	0.812	3.071	13.054	3.932	5.911	6.267	25.58	2.118	25.447	30.39	0.14	0.286	7.227	0.155	0.08	1.144	0.602	0.569	2.344	0.361	1.95	1.483	0.865	2.823	0.894	0.07	0.575	0.224
astcl1_middle	14.698	0.995	0.667	0.456	3547.34	0.01	6.896	22.629	95.52	0.025	129.091	1.031	12.606	1.083	7.854	15.097	7.408	17.38	3.323	1.093	3.177	13.896	4.828	6.755	7.498	28.852	2.313	15.315	14.101	0.14	0.374	4.015	0.116	0.092	0.728	0.509	0.517	2.843	0.722	1.241	1.618	0.736	1.596	0.511	0.105	0.852	0.278
astcl1_middle	14.814	1.447	0.736	0.459	4218.16	0.01	6.941	31.04	96.74	0.026	179.636	1.075	11.556	1.519	7.3	15.004	10.782	18.537	3.357	0.781	2.91	13.685	4.711	8.655	5.931	32.124	2.291	25.184	26.253	0.053	0.22	5.392	0.194	0.076	0.624	0.417	0.586	2.743	0.587	2.304	1.645	0.792	1.718	1.15	0.053	0.554	0.246
astcl1_middle	15.103	0.452	0.752	0.457	3959.4	0.01	7.026	24.636	96.596	0.026	156.536	1.03	11.179	1.467	7.711	15.058	7.611	18.13	2.607	0.937	3.071	10.843	4.555	5.911	5.483	25.283	2.27	18.138	16.072	0.105	0.154	6.424	0.31	0.076	0.884	0.648	0.379	2.095	0.316	1.418	1.308	0.792	1.35	0.511	0.053	0.341	0.246
astcl1_middle	13.989	1.628	0.686	0.457	605.599	0.01	7.041	11.997	94.567	0.025	109.152	1.265	10.674	1.731	7.259	15.41	4.994	18.408	3.033	0.968	2.723	7.474	4.828	5.489	5.595	26.473	2.259	7.242	3.407	0.018	0.264	4.245	0	0.072	1.3	0.324	0.431	2.095	0.451	1.063	1.47	0.663	0.123	0	0.088	0.639	0.246
astcl1_middle	14.669	1.085	0.676	0.462	1608.94	0.011	7.068	13.711	95.486	0.027	126.873	2.041	11.27	8.311	7.3	15.919	7.729	18.087	3.442	0.718	2.804	8.106	4.049	6.967	4.924	28.852	2.346	10.589	71.205	0.088	0.417	6.424	0.155	0.052	1.092	0.371	0.517	2.743	0.226	1.772	1.348	0.571	4.909	0.894	0.035	0.426	0.214
astcl1_middle	14.337	1.538	0.634	0.469	4902.39	0.011	7.035	40.239	101.813	0.035	314.563	1.737	11.153	6.137	8.305	15.586	16.576	20.466	3.153	0.843	3.631	18.949	3.816	6.755	5.148	28.852	2.433	28.468	62.615	0.053	0.33	12.849	0.116	0.064	0.78	0.324	0.621	1.696	0.587	1.772	1.524	0.608	6.628	0.639	0.07	0.617	0.235
astcl1_middle	14.611	1.266	0.634	0.458	741.165	0.01	6.924	10.184	93.065	0.025	102.726	1.755	10.933	3.747	8.018	15.782	5.986	17.937	3.289	0.75	2.697	5.579	4.361	7.178	5.595	25.283	2.161	8.073	31.771	0.14	0.505	5.392	0.116	0.092	0.936	0.417	0.517	3.043	0.542	1.595	1.416	0.644	1.473	0.383	0.053	0.447	0.235
astcl1_middle	14.322	1.085	0.788	0.471	4436.3	0.01	7.029	33.748	97.703	0.027	145.431	2.819	10.777	14.298	6.706	15.371	14.495	19.823	3.528	0.812	3.605	11.685	4.906	5.278	5.483	25.283	2.737	10.48	153.293	0.123	0.33	7.571	0.31	0.084	0.832	0.695	0.5	2.494	0.587	1.418	1.713	0.571	17.183	0.894	0.035	0.639	0.267
astcl1_middle	13.989	1.176	0.64	0.465	5424.13	0.011	7.043	40.487	99.899	0.033	295.332	1.795	11.192	6.349	7.629	15.562	14.908	19.609	3.272	0.625	3.177	17.159	3.621	7.389	6.826	29.745	2.454	23.521	67.226	0.053	0.395	9.751	0.116	0.08	1.403	0.417	0.345	2.145	0.722	1.95	1.483	0.755	8.346	0.894	0.105	0.468	0.299
astcl1_bottom	15.291	0.362	0.936	0.517	9035.16	0.018	7.065	31.051	101.285	0.029	230.886	5.55	10.959	29.371	8.305	16.007	15.384	21.237	3.119	1.031	3.444	10.106	4.244	7.389	6.491	26.473	2.454	17.613	359.401	0.158	0.264	19.617	0.194	0.1	1.144	0.741	0.517	2.444	0.406	1.95	1.686	0.847	71.436	1.405	0.035	0.703	0.256
astcl1_bottom	18.923	1.085	0.949	0.53	13550.4	0.547	7.319	47.169	106.447	0.028	173.25	7.094	11.633	87.525	14.52	17.157	33.04	56.299	3.92	2.343	5.1	14.843	5.14	5.067	6.938	28.555	2.693	16.453	499.272	0.298	0.395	34.302	0.155	0.092	1.248	0.139	0.328	2.394	0.542	2.481	1.47	0.663	144.725	0.894	0.228	5.877	0.192
astcl1_bottom	14.771	1.176	0.719	0.492	4355.92	0.047	7.005	16.219	98.057	0.031	273.333	1.437	11.089	5.721	8.88	15.777	12.847	21.838	3.357	0.781	4.059	10.843	4.633	6.333	6.603	34.206	2.476	21.442	82.431	0.245	0.395	13.766	0	0.08	0.988	0.371	0.431	2.344	0.813	1.595	1.429	0.847	29.211	1.022	0.105	0.575	0.278
astcl1_bottom	15.812	0.995	0.913	0.552	7131.29	0.272	7.119	25.424	99.211	0.028	207.676	3.506	11.556	32.411	15.607	16.457	26.4	71.709	4.056	1.406	4.432	13.37	4.945	6.122	6.379	33.909	2.281	18.379	263.319	0.525	0.593	16.634	0.155	0.096	0.624	0.278	0.448	2.245	0.542	3.545	1.578	0.755	63.088	1.277	0.018	0.894	0.182
astcl1_bottom	14.727	0.543	0.775	0.49	3179.21	0.015	7.024	16.661	96.224	0.026	128.652	3.986	11.05	19.234	7.444	16.418	9.636	19.437	3.374	0.687	2.777	8.948	4.244	4.644	6.491	29.745	2.335	9.364	128.344	0.105	0.22	13.422	0.194	0.104	1.248	0.417	0.483	1.895	0.361	1.063	1.659	0.736	40.259	0.639	0.035	0.468	0.171
astcl1_bottom	14.814	0.724	0.729	0.486	4335.25	0.011	7.011	16.478	96.434	0.027	148.163	1.154	11.685	2.655	7.813	16.095	10.166	18.687	3.05	0.812	3.258	9.685	4.555	6.967	5.707	25.283	2.585	17.46	85.713	0.14	0.374	12.734	0.349	0.068	0.78	0.556	0.483	2.793	0.361	2.127	1.429	0.626	20.374	0.639	0.105	0.532	0.235
astcl1_bottom	16.188	1.266	0.867	0.508	9562.44	0.013	7.02	18.444	99.861	0.033	554.553	4.318	10.868	13.907	8.018	16.487	15.244	21.323	2.948	0.718	3.258	11.58	4.439	4.644	7.386	31.232	2.367	37.681	318.695	0.175	0.374	13.537	0.155	0.096	0.936	0.324	0.586	2.644	0.722	1.772	1.551	0.921	56.461	1.533	0.123	0.596	0.182
astcl1_bottom	13.83	1.176	0.699	0.481	8101.33	0.013	7.114	15.281	96.388	0.027	273.51	3.103	10.79	14.589	7.629	16.076	13.957	19.266	3.102	0.999	4.085	9.474	4.828	6.544	5.819	29.447	2.661	21.333	209.073	0.088	0.242	13.078	0.194	0.12	1.559	0.417	0.362	2.993	0.722	1.772	1.483	0.663	39.767	1.533	0.07	0.49	0.182
astcl1_bottom	14.206	0.724	0.63	0.465	3800.56	0.014	7.122	11.026	93.924	0.025	221.686	1.26	10.959	2.962	7.403	15.028	11.946	18.215	2.897	0.843	3.044	7.79	4.672	7.178	6.155	32.124	2.183	19.473	60.878	0.158	0.33	10.554	0.155	0.088	1.144	0.509	0.431	2.544	0.542	1.418	1.483	0.626	19.515	1.15	0.035	0.724	0.267
astcl1_bottom	14.756	0.362	0.821	0.48	6697.59	0.018	7.116	14.385	96.611	0.028	263.136	4.518	10.907	24.062	7.362	16.413	13.151	20.487	3.357	0.718	3.738	7.369	4.517	6.755	7.162	29.15	2.324	22.033	308.108	0.158	0.308	9.292	0.194	0.068	0.832	0.324	0.379	2.494	0.497	1.595	1.456	0.81	43.204	1.916	0.053	0.617	0.246
astcl1_bottom	15.928	1.176	0.637	0.49	7683.06	0.018	7.084	13.802	95.113	0.026	314.619	3.163	11.296	15.542	7.67	15.738	13.98	19.694	3.562	0.906	2.83	10.317	3.932	6.544	3.693	28.257	2.606	24.637	197.033	0.193	0.374	13.078	0.077	0.052	1.455	0.556	0.517	2.644	0.587	2.127	1.537	0.608	34.121	1.022	0.158	0.617	0.235
astcl1_bottom	14.322	0.633	0.696	0.465	4569.4	0.029	7.096	13.703	94.406	0.026	184.063	1.109	10.466	4.814	7.588	16.408	11.493	19.437	3.068	0.937	4.085	12.106	4.789	7.811	5.819	28.555	2.313	19.451	52.86	0.175	0.352	11.701	0.194	0.052	1.351	0.417	0.569	3.043	0.406	2.658	1.807	0.847	9.573	0.894	0.088	0.766	0.16
astcl1_bottom	14.8	1.628	0.749	0.485	6029.24	0.011	7.09	10.329	93.361	0.028	158.498	1.295	9.921	3.014	7.362	15.899	9.391	19.03	4.056	0.718	3.551	8.422	4.906	7.389	6.379	33.314	2.291	21.092	71.732	0.14	0.286	16.749	0	0.096	0.832	0.556	0.552	2.494	0.451	1.063	1.928	0.571	16.446	1.277	0.07	0.639	0.267
astcl1_bottom	14.322	0.724	0.752	0.473	4368.3	0.011	7.107	9.711	91.914	0.024	126.276	1.146	10.946	3.682	6.747	17.182	12.838	19.394	3.289	1.718	3.258	56.327	4.828	6.967	7.05	29.745	2.465	15.293	61.628	0.158	0.286	13.078	0.155	0.064	0.936	0.324	0.379	1.596	0.587	1.772	1.497	0.663	11.782	0.894	0.07	0.852	0.331
astcl1_bottom	15.494	0.543	0.676	0.48	3611.06	0.013	7.159	8.428	92.128	0.027	137.727	1.618	10.751	6.357	8.285	16.237	10.868	16.437	3.153	0.843	3.551	7.79	4.594	6.122	5.372	27.96	2.411	19.823	93.246	0.14	0.33	9.063	0.077	0.084	0.728	0.371	0.517	2.095	0.587	1.063	1.443	0.829	21.724	1.022	0.14	1.15	0.192
astcl1_bottom	14.38	0.814	0.657	0.47	2787.64	0.014	7.096	11.039	92.272	0.026	151.23	1.368	10.959	3.55	7.813	16.193	9.975	19.437	3.05	0.843	3.311	9.053	4.633	5.911	5.819	25.58	2.139	17.175	63.517	0.823	0.22	11.816	0.077	0.08	0.468	0.324	0.604	2.344	0.587	2.304	1.389	0.571	12.273	0.894	0.053	0.681	0.256
astcl1_bottom	14.886	1.085	0.755	0.493	4895.87	0.014	7.151	8.297	93.216	0.027	117.479	1.243	10.284	2.95	8.634	17.284	10.415	18.173	3.221	0.937	3.898	8.843	5.217	8.655	6.267	33.017	2.552	18.991	65.597	0.14	0.549	12.734	0.232	0.068	1.04	0.509	0.552	3.342	0.406	2.127	1.564	0.736	12.887	0.894	0.07	0.639	0.214
astcl1_bottom	13.787	0.995	0.647	0.483	3843.85	0.01	7.105	9.77	91.97	0.027	135.99	1.891	9.753	6.318	7.588	15.904	9.133	17.615	3.477	0.937	2.67	7.79	4.517	4.855	6.043	23.201	2.519	17.941	126.462	0.123	0.286	10.898	0.116	0.056	0.78	0.602	0.448	2.693	0.497	1.063	1.564	0.865	19.392	1.022	0.088	0.639	0.267

## Sheet: 2group
Sample_Type	Li	Be	B	Na	Mg	Al	Si	P	S	Cl	K	Ca	Sc	Ti	V	Cr	Mn	Fe	Co	Ni	Cu	Zn	Ga	Ge	As	Se	Br	Rb	Sr	Y	Nb	Mo	Ru	Rh	Pd	Ag	In	Sn	Sb	Te	I	Cs	Ba	Hg	Tl	Pb	Bi
SPT	14.351	1.357	1.556	0.444	264.368	0.012	7.881	7.835	132.074	0.024	121.154	2.511	31.377	0.764	11.751	16.687	5.573	18.344	3.971	1.281	4.272	11.264	7.709	4.855	8.169	29.447	2.574	12.996	2.786	0.018	0.308	2.983	0.426	0.092	0.884	0.139	0.948	5.786	0.813	4.076	1.807	0.755	0.368	0.383	0.088	1.426	0.363
SPT	14.365	1.085	1.579	0.446	1146.92	0.013	7.84	14.488	136.9	0.025	140.141	2.915	31.883	4.638	12.94	17.275	10.564	23.123	3.869	1.593	5.928	13.054	6.541	5.911	8.617	37.478	2.737	12.296	41.968	0.088	0.33	3.671	0.116	0.072	1.144	0.324	0.724	6.185	0.767	4.431	1.847	0.957	4.541	0.894	0.053	0.788	0.331
SPT	13.28	1.357	1.382	0.437	560.439	0.011	7.809	10.637	134.076	0.024	116.817	2.456	29.989	1.471	10.746	16.364	7.675	21.173	3.102	1.593	4.513	8.632	6.775	8.233	5.819	34.206	2.595	11.705	11.98	0.14	0.417	2.639	0.155	0.072	0.988	0.509	0.897	5.985	0.903	4.254	2.05	0.829	1.105	0.639	0.053	1.022	0.288
SPT	14.394	0.814	1.294	0.437	603.264	0.011	7.713	10	133.105	0.025	131.814	2.203	29.094	0.784	10.418	16.643	6.076	20.294	3.766	1.468	4.513	11.159	6.853	5.067	6.491	29.447	2.498	11.836	3.386	0.035	0.417	2.983	0.194	0.068	0.936	0.324	0.828	5.038	0.632	3.19	1.982	0.921	0	1.15	0.105	1.043	0.47
SPT	13.743	1.447	1.422	0.446	1365.17	0.012	7.691	16.119	134.71	0.025	140.866	3.452	28.795	12.912	10.295	16.795	8.463	22.009	3.903	1.562	5.394	13.791	5.334	6.755	7.162	34.206	2.617	12.318	106.32	0.07	0.242	4.474	0.039	0.08	1.04	0.371	0.828	5.686	0.903	4.076	1.686	0.571	13.992	0.128	0.018	1.022	0.417
SPT	13.989	1.718	1.346	0.447	1748.38	0.011	7.608	21.674	133.253	0.028	218.325	2.788	26.058	6.189	9.331	16.511	12.589	20.83	2.863	1.124	6.408	18.317	5.373	6.122	6.155	35.396	2.552	15.6	29.727	0.088	0.308	5.277	0.31	0.04	0.676	0.232	0.724	4.888	0.497	3.013	1.915	0.902	1.841	1.15	0.018	1.022	0.449
SPT	13.526	0.904	1.366	0.454	1707.93	0.012	7.552	34.479	133.742	0.031	227.454	3.668	26.798	12.723	10.52	17.255	11.144	24.688	3.357	1.78	6.168	25.266	5.101	5.489	7.722	28.852	2.606	20.742	107.749	0.07	0.154	5.507	0.116	0.096	0.78	0.278	0.638	4.539	0.722	3.367	1.766	0.921	10.923	1.022	0.053	1.065	0.31
SPT	14.221	2.261	1.139	0.455	1127.11	0.011	7.581	22.88	128.63	0.026	162.494	2.45	23.905	4.298	9.618	16.423	7.847	20.402	3.204	1.031	4.513	12.001	4.517	9.078	6.826	34.206	2.443	12.296	44.158	0.088	0.242	4.015	0.155	0.072	0.832	0.278	0.69	5.736	0.722	3.545	1.686	0.976	4.787	1.022	0.07	0.979	0.278
SPT	13.685	0.904	1.143	0.464	1113.67	0.011	7.501	20.644	128.837	0.028	180.15	2.785	25.267	6.225	9.597	16.58	8.132	21.259	3.8	1.499	5.26	14.633	5.256	5.911	6.714	28.257	2.443	16.037	66.99	0.158	0.33	4.13	0.039	0.08	0.936	0.232	0.552	4.439	0.497	2.304	1.726	0.736	10.678	0.511	0.053	1.001	0.31
SPT	14.177	0.995	1.31	0.463	2898.81	0.013	7.527	56.848	134.129	0.035	351.825	3.47	23.827	12.914	9.577	16.589	17.242	22.588	3.579	1.718	6.649	30.424	4.906	6.333	8.281	27.365	2.53	26.607	118.761	0.088	0.22	5.965	0.155	0.096	1.092	0.278	0.655	4.988	0.632	2.658	1.766	0.608	14.851	1.022	0.07	1.107	0.299
SPT	15.074	1.266	1.208	0.551	3511.2	0.012	7.61	57.769	132.803	0.035	389.868	3.821	24.709	16.211	9.372	16.736	15.235	22.609	3.596	1.031	5.367	20.739	4.478	8.022	7.498	31.529	2.302	24.922	175.355	0.158	0.33	4.589	0.077	0.064	0.624	0.509	0.5	4.988	0.722	3.013	1.807	0.829	23.933	1.15	0.035	0.873	0.353
SPT	14.655	1.085	1.093	0.433	194.385	0.011	7.545	8.719	121.701	0.024	118.014	1.662	22.387	0.712	8.941	15.185	5.261	18.858	3.119	1.281	3.525	8.422	4.166	6.544	5.931	29.15	2.433	10.283	3.9	0.088	0.352	2.868	0.155	0.048	0.832	0.324	0.672	3.791	0.993	2.836	1.834	0.755	0.245	0.383	0.035	0.873	0.278
SPT	14.713	1.357	0.91	0.433	102.146	0.01	7.504	5.743	119.911	0.023	97.804	1.494	21.621	0.46	8.613	16.041	4.826	17.958	3.511	0.875	2.83	8.001	4.517	8.022	4.812	23.796	2.313	9.189	1.05	0.14	0.242	2.753	0.232	0.072	1.144	0.278	0.448	3.691	0.542	3.19	1.739	0.571	0	0.639	0.07	0.766	0.363
SPT	13.801	1.176	0.962	0.439	467.732	0.01	7.438	8.793	119.573	0.023	125.275	1.603	22.932	0.592	8.326	15.895	6.298	17.572	3.477	1.031	3.792	9.685	4.049	8.444	4.924	36.586	2.563	10.72	1.929	0.035	0.308	3.671	0.194	0.127	0.884	0.324	0.431	5.088	0.497	3.19	1.915	0.81	0.123	0.383	0.035	0.894	0.31
SPT	14.394	0.724	1.09	0.46	1955.22	0.01	7.547	16.319	122.301	0.025	177.579	1.891	21.362	3.302	8.716	16.335	16.853	19.137	3.425	1.718	6.061	14.633	3.971	6.967	5.148	30.042	2.183	15.643	36.371	0.123	0.374	4.015	0.155	0.092	0.884	0.185	0.707	3.841	0.587	3.19	1.726	0.773	2.577	0.639	0.123	0.937	0.331
SPT	14.192	1.899	1.169	0.45	1427.32	0.01	7.523	16.8	120.827	0.025	149.401	1.529	20	1.123	8.818	15.689	13.237	18.323	2.982	1.093	4.619	13.054	4.789	5.278	5.819	28.257	2.237	15.731	13.843	0.088	0.286	3.212	0.155	0.084	0.468	0.324	0.569	3.841	0.451	1.95	1.645	0.81	0.123	0.511	0.018	0.873	0.267
SPT	14.915	1.447	1.264	0.458	1963.42	0.012	7.503	14.439	121.7	0.025	135.928	1.836	20.622	4.15	9.474	15.836	15.335	19.501	3.459	1.249	6.569	14.633	4.789	8.022	6.267	25.878	2.02	16.409	37.915	0.105	0.308	3.097	0.232	0.096	0.936	0.232	0.517	3.641	0.677	1.063	1.766	1.123	4.05	1.022	0.053	0.873	0.31
SPT	13.975	0.904	1.051	0.444	746.548	0.01	7.375	9.751	117.15	0.023	120.885	1.478	19.429	0.76	8.859	16.017	7.263	18.173	3.306	0.999	3.605	9.474	3.738	6.122	5.707	33.909	2.443	10.502	4.779	0.105	0.242	4.13	0.116	0.088	0.884	0.417	0.535	3.591	0.632	3.013	1.618	0.644	0.123	0.766	0.07	0.532	0.321
SPT	14.423	1.266	0.88	0.437	104.484	0.01	7.463	5.021	114.253	0.023	89.05	1.335	19.429	0.404	8.736	15.576	4.862	18.666	3.459	0.968	3.097	7.685	4.711	5.067	6.714	31.232	2.454	7.045	1.093	0.018	0.308	1.95	0.194	0.064	0.728	0.278	0.517	3.841	0.542	3.013	1.632	0.884	0.491	0.766	0.053	0.915	0.342
SPT	14.221	1.538	0.969	0.436	137.996	0.01	7.344	5.371	114.362	0.023	88.164	1.387	20.363	0.436	8.613	14.999	4.523	18.323	3.681	0.718	3.097	6.843	4.088	7.6	6.043	33.314	2.378	7.417	1.093	0.193	0.154	2.18	0.155	0.116	0.988	0.278	0.569	4.589	0.677	2.658	1.497	0.792	0.123	0.766	0.07	0.703	0.331
SPT	14.337	0.995	1.077	0.448	1202.05	0.011	7.553	8.638	114.923	0.024	123.079	1.425	19.429	0.935	8.1	15.234	5.202	17.937	3.136	1.062	2.83	9.264	3.971	6.122	9.176	27.662	2.281	9.014	5.229	0.088	0.33	3.442	0.039	0.092	1.3	0.417	0.569	3.741	0.497	2.658	1.645	0.884	0.614	0.511	0.053	0.915	0.353
SPT	14.076	0.814	0.926	0.438	225.14	0.01	7.565	5.396	113.897	0.023	90.313	1.27	19.818	0.576	9.044	16.041	4.786	17.787	2.965	1.187	2.804	6.211	4.439	6.544	5.372	26.77	2.541	8.073	3.471	0.105	0.461	3.327	0.077	0.076	0.78	0.463	0.345	4.439	0.677	3.367	1.874	0.81	0.614	0.511	0.123	0.724	0.363
SPT	14.091	1.628	0.913	0.44	78.07	0.01	7.473	5.076	113.132	0.023	88.549	1.326	18.625	0.436	9.597	15.606	4.31	17.615	3.306	1.249	2.697	6.527	4.088	5.489	6.267	31.232	2.422	8.029	1.136	0.088	0.22	2.868	0.039	0.12	0.78	0.371	0.552	3.691	0.542	3.19	1.739	0.608	0	0.128	0.105	0.532	0.288
SPT	13.888	0.904	0.758	0.438	331.346	0.01	7.398	6.313	112.8	0.023	89.616	1.322	19.222	0.532	8.141	15.904	4.84	16.651	3.477	0.937	3.418	7.369	4.322	6.755	5.595	34.801	2.281	8.204	2.657	0.035	0.308	3.212	0.155	0.072	0.884	0.695	0.552	4.589	0.632	3.19	1.389	0.663	0.368	0.766	0.035	0.745	0.321
SPT	14.264	1.266	1.07	0.446	3790.18	0.01	7.376	13.346	114.316	0.027	137.098	1.305	16.718	1.243	8.018	14.745	7.552	19.501	3.033	0.875	2.83	8.843	4.244	9.078	7.61	28.257	2.422	16.344	38.837	0.07	0.286	3.556	0.077	0.092	1.092	0.417	0.517	4.09	0.271	1.95	1.632	0.81	2.332	0.383	0.053	0.617	0.321
SPT	15.103	1.718	1.271	0.5	16800.8	0.011	7.526	34.765	123.596	0.053	494.353	2.461	19.611	9.205	9.044	16.717	13.373	19.609	3.136	1.249	3.925	12.106	4.711	5.7	5.931	28.852	2.595	37.068	130.45	0.053	0.198	6.31	0.155	0.064	0.468	0.139	0.655	3.841	0.497	3.013	1.591	1.086	12.764	0.894	0.123	0.554	0.31
SPT	15.176	0.814	1.034	0.488	9143.36	0.012	7.449	24.102	117.901	0.035	224.28	3.75	17.613	17.307	8.9	16.144	13.151	20.53	2.982	1.187	4.059	12.948	4.672	4.433	6.379	33.017	2.671	24.988	169.644	0.07	0.33	6.424	0.155	0.092	0.78	0.278	0.483	3.442	0.767	2.304	1.551	0.626	24.792	0.766	0.158	0.979	0.299
SPT	15.248	1.176	0.913	0.451	4253.56	0.01	7.452	10.98	111.563	0.026	151.017	1.264	16.99	1.131	8.059	15.395	7.457	16.865	3.494	0.968	3.284	7.58	4.478	6.755	6.043	24.391	2.215	10.83	23.938	0.228	0.198	2.639	0.155	0.048	0.988	0.324	0.483	3.043	0.497	3.367	1.942	0.718	2.577	0.383	0.035	0.66	0.224
SPT	15.017	1.538	1.113	0.508	13161.5	0.011	7.357	30.545	118.893	0.043	390.517	2.553	16.861	11.21	7.793	16.345	12.847	19.373	2.778	0.875	4.245	12.948	4.478	5.067	6.826	28.852	2.324	36.171	176.357	0.21	0.198	4.015	0.116	0.08	1.092	0.371	0.586	3.841	0.722	3.367	1.699	0.663	18.41	1.15	0.175	0.66	0.363
SPT	14.337	1.176	1.005	0.472	9494.85	0.013	7.354	23.284	117.276	0.035	300.851	2.745	17.6	10.049	8.757	16.027	14.6	21.237	3.119	0.999	3.978	11.896	4.166	4.433	5.707	32.719	2.726	26.673	204.111	0.14	0.33	5.048	0.116	0.108	0.624	0.232	0.448	3.092	0.497	2.304	1.645	0.792	19.76	0.511	0.123	0.809	0.235
SPT	14.785	1.538	0.962	0.467	2653.89	0.011	7.188	11.592	109.069	0.025	138.271	1.29	16.549	1.055	8.141	15.17	10.546	17.958	3.715	1.031	3.311	11.369	4.283	5.7	6.379	29.745	2.118	16.716	19.459	0.14	0.352	3.442	0.039	0.052	0.832	0.371	0.293	3.691	0.632	3.19	1.686	0.792	1.964	0.766	0.035	1.107	0.299
SPT	14.423	1.176	0.877	0.461	1257.27	0.011	7.247	7.693	108.361	0.024	119.667	1.175	15.473	0.959	7.239	15.718	6.792	17.958	3.442	1.062	3.177	6.843	4.517	5.278	5.595	29.745	2.541	9.145	7.157	0.105	0.22	2.639	0.194	0.08	1.04	0.185	0.655	4.09	0.767	2.481	1.739	0.644	0.614	0.766	0.088	0.596	0.235
SPT	14.597	1.266	0.758	0.449	274.627	0.01	7.166	5.343	107.152	0.023	84.861	1.201	15.992	0.436	8.08	15.048	4.654	18.215	3.511	0.937	2.67	8.632	4.01	6.755	6.714	26.473	2.454	8.226	1.007	0.088	0.308	2.294	0.116	0.064	0.624	0.602	0.431	3.591	0.767	3.545	1.564	0.644	0.245	0.511	0.105	0.724	0.182
SPT	14.901	0.995	0.906	0.453	1160.92	0.01	7.255	9.848	106.593	0.024	127.576	1.217	16.861	0.931	8.941	15.616	9.682	17.873	3.153	0.999	3.044	8.738	4.205	7.389	5.595	25.58	2.237	10.064	9.343	0.158	0.264	2.753	0.194	0.1	0.468	0.278	0.483	3.541	0.677	3.19	1.51	0.644	0.859	0.639	0.14	0.766	0.31
SPT	13.859	1.266	0.791	0.454	705.044	0.011	7.264	6.456	105.339	0.023	118.278	1.216	15.888	3.163	7.998	15.033	6.66	16.479	3.033	1.124	3.978	8.001	4.594	5.489	4.7	27.365	2.085	8.773	5.486	0.053	0.264	1.835	0.232	0.08	1.403	0.417	0.397	2.743	0.497	2.304	1.591	0.589	0.614	0.511	0.035	1.043	0.321
SPT	14.988	1.357	0.814	0.473	2545.76	0.01	7.283	10.294	105.668	0.023	109.55	1.106	14.915	0.959	7.567	15.195	7.068	18.044	3.817	1.124	2.884	7.369	4.4	5.7	5.819	29.447	2.324	9.211	10.093	0.158	0.395	2.409	0.271	0.076	0.832	0.417	0.379	3.392	0.542	3.013	1.659	0.681	1.596	0.894	0.07	0.83	0.288
SPT	14.843	0.543	0.965	0.492	14059.5	0.014	7.304	17.184	110.829	0.032	301.974	4.264	16.005	18.994	8.326	16.198	15.031	21.023	3.681	1.187	4.459	10.422	3.738	7.178	6.603	33.017	2.433	23.696	228.574	0.07	0.286	32.581	0.039	0.096	1.144	0.371	0.5	3.192	0.677	1.595	1.308	0.773	37.926	1.277	0.018	0.916	0.288
SPT	14.525	1.176	0.857	0.471	10767	0.012	7.17	13.563	108.314	0.032	286.777	3.11	15.538	13.683	8.613	16.359	14.651	20.809	3.238	1.124	3.204	10.001	3.855	6.544	4.924	26.77	2.281	25.206	144.069	0.158	0.395	34.646	0.271	0.076	0.936	0.371	0.466	2.743	0.542	2.304	1.375	0.755	34.734	1.022	0.088	1.128	0.353
SPT	15.103	1.085	0.929	0.469	7856.56	0.015	7.276	17.323	108.854	0.028	226.52	1.777	15.187	5.506	8.49	16.139	15.176	19.759	3.647	0.781	3.525	10.527	4.517	5.911	6.043	29.745	2.118	22.121	74.303	0.105	0.22	24.206	0.271	0.072	0.832	0.463	0.466	2.444	0.813	2.836	1.726	0.921	10.064	1.405	0.105	1.022	0.214
SPT	14.423	1.266	0.808	0.472	5791.56	0.031	7.071	12.871	106.514	0.026	239.359	2.278	15.032	9.118	7.936	16.315	12.177	18.13	2.897	0.937	3.418	6.737	4.205	6.544	6.603	30.637	2.509	16.519	132.313	0.105	0.264	24.092	0.116	0.092	0.988	0	0.414	2.893	0.587	2.481	1.497	0.939	22.706	0.511	0.105	0.83	0.288
SPT	14.713	1.266	0.772	0.468	7021.66	0.011	7.121	13.076	106.999	0.027	233.802	1.522	14.837	3.582	7.772	15.596	11.887	18.644	3.374	1.156	3.792	8.843	4.439	6.333	7.61	24.985	2.324	21.136	62.7	0.228	0.374	21.797	0.194	0.072	0.728	0.509	0.5	3.392	0.316	3.367	1.375	0.626	9.819	0.894	0.088	0.873	0.203
SPT	15.291	1.266	0.864	0.487	8155.95	0.011	7.017	11.02	105.777	0.027	185.155	1.188	14.383	1.371	7.936	15.816	8.92	17.551	2.897	0.937	3.792	7.685	4.205	6.333	7.05	30.042	2.324	23.784	34.42	0.07	0.22	20.535	0.077	0.116	0.884	0.278	0.483	3.292	0.361	1.772	1.375	0.534	7.241	1.022	0.088	0.703	0.363
SPT	14.365	1.266	0.854	0.478	6756.51	0.011	6.992	15.63	108.258	0.03	192.406	5.263	14.435	31.631	8.592	15.493	11.498	18.43	3.459	0.875	3.738	9.79	4.322	6.122	5.26	27.96	2.335	16.65	299.435	0.07	0.264	16.749	0.039	0.06	0.78	0.417	0.466	2.245	0.813	3.013	1.726	0.608	34.244	1.277	0.018	0.766	0.224
SPT	15.48	0.724	0.998	0.49	9918.68	0.011	6.985	21.598	108.898	0.028	188.392	7.158	13.709	38.023	7.875	15.792	15.358	21.28	3.289	0.75	4.299	10.843	3.932	6.755	5.595	30.34	2.443	15.184	357.416	0.158	0.352	18.47	0.155	0.124	1.196	0.232	0.379	2.743	0.542	3.19	1.551	0.736	53.514	1.277	0.07	0.979	0.31
SPT	14.713	0.995	0.916	0.529	13395.4	0.011	7.153	26.838	111.899	0.035	262.275	2.49	14.344	11.14	7.383	16.531	15.638	20.916	3.17	0.812	4.539	15.475	3.777	6.755	5.931	31.827	2.454	23.105	157.45	0.21	0.527	19.962	0.116	0.127	0.832	0.278	0.431	2.494	0.361	1.772	1.443	0.792	26.511	1.277	0.158	0.937	0.267
SPT	14.018	0.543	0.887	0.472	9285.53	0.01	7.022	16.402	110.15	0.029	204.801	2.561	13.787	11.405	7.485	16.002	13.559	19.266	2.812	0.937	3.631	12.422	4.555	7.6	7.274	29.447	2.433	15.512	100.712	0.175	0.308	17.438	0.155	0.112	1.04	0.602	0.724	2.793	0.406	2.836	1.348	0.736	13.501	1.15	0.07	0.937	0.16
SPT	14.944	0.904	0.906	0.47	9192.44	0.012	7.005	20.437	109.597	0.028	172.798	5.149	16.186	27.35	7.69	15.713	13.59	19.073	3.459	0.781	4.352	10.317	4.01	6.122	4.924	34.206	2.248	14.046	282.989	0.123	0.374	23.403	0.232	0.092	0.936	0.695	0.517	2.843	0.316	3.013	1.443	0.718	53.269	0.639	0.175	0.639	0.331
SPT	15.132	1.266	0.772	0.47	9343.14	0.01	6.967	19.015	108.382	0.028	176.14	1.886	13.436	6.793	8.49	15.743	14.27	20.187	3.255	1.187	4.005	11.264	4.361	6.755	6.267	27.365	2.15	15.206	97.342	0.158	0.286	21.338	0.155	0.068	0.936	0.324	0.655	3.342	0.451	2.127	1.375	0.644	11.046	1.788	0.07	0.703	0.31
SPT	14.163	0.724	0.795	0.486	5343.03	0.011	6.992	9.368	102.445	0.026	109.878	2.329	13.605	9.074	7.177	15.875	9.011	18.43	2.982	0.781	3.631	7.58	3.426	7.178	5.595	26.473	2.085	10.086	103.528	0.193	0.286	6.424	0.116	0.104	0.572	0.371	0.569	3.043	0.587	2.658	1.429	0.81	20.374	0.383	0.053	0.873	0.267
SPT	14.785	0.543	0.841	0.482	10249.3	0.014	6.854	12.812	104.94	0.028	171.9	2.242	13.799	7.889	7.608	16.492	16.68	17.53	4.226	1.343	4.352	10.738	4.4	5.911	4.476	23.201	2.378	16.519	94.704	0.245	0.33	10.095	0.077	0.096	0.676	0.463	0.517	2.893	0.497	1.95	1.51	0.608	21.233	0.894	0.088	1.32	0.288
SPT	15.653	1.266	0.854	0.52	12741.9	0.012	6.915	12.891	104.873	0.03	195.253	5.332	13.514	30.231	7.916	15.831	17.221	20.873	3.34	1.468	4.539	9.474	4.633	4.855	5.483	22.011	2.411	17.482	293.948	0.263	0.33	8.26	0.194	0.076	0.988	0.324	0.483	2.195	0.497	3.013	1.497	0.829	57.565	0.639	0.088	1.086	0.267
SPT	14.134	1.176	0.821	0.481	5992.13	0.011	6.928	10.155	102.513	0.026	119.793	3.529	13.696	17.381	7.629	15.728	11.421	20.209	3.528	1.312	3.738	6.527	4.166	6.333	5.931	27.662	2.574	11.333	179.663	0.158	0.264	5.965	0.116	0.112	0.78	0.278	0.5	2.743	0.767	1.95	1.362	0.847	22.583	0.894	0.053	1.192	0.256
SPT	15.263	0.904	0.942	0.486	6924.72	0.012	6.89	11.132	102.9	0.027	125.862	4.78	14.046	26.638	8.121	15.919	12.191	19.823	3.988	0.999	3.685	7.474	4.283	5.067	7.274	30.637	2.378	11.661	230.108	0.228	0.308	7.342	0.116	0.092	0.988	0.139	0.604	2.943	0.406	2.127	1.335	0.663	29.212	1.405	0.088	1.086	0.267
SPT	13.222	1.357	0.939	0.495	9430.68	0.013	6.902	13.51	106.41	0.028	147.517	4.196	13.968	23.382	8.51	16.139	16.277	20.316	3.715	1.312	2.937	8.527	4.049	5.7	4.924	37.181	2.183	17.416	287.011	0.193	0.198	19.044	0.155	0.08	0.78	0.371	0.448	2.245	0.587	2.304	1.645	0.681	59.407	1.533	0.053	1.341	0.31
astcl1	14.467	0.633	0.706	0.457	1670.54	0.01	6.954	14.561	109.66	0.037	284.367	1.218	14.111	2.73	8.182	15.19	9.445	16.887	3.579	0.999	3.578	10.738	5.062	5.489	6.043	30.042	2.378	33.984	23.832	0.07	0.374	3.786	0.077	0.068	0.728	0.417	0.414	2.793	0.587	1.595	1.402	0.7	0.368	0.766	0.035	0.383	0.235
astcl1	14.525	0.995	0.755	0.455	1963.54	0.01	6.959	27.535	110.822	0.031	160.921	2.436	13.722	14.878	7.526	15.943	12.711	20.38	3.17	0.875	4.726	11.58	4.127	7.6	7.498	31.232	2.226	23.872	61.478	0.14	0.264	7.457	0.077	0.092	1.144	0.602	0.414	2.344	0.542	2.127	1.578	0.626	4.296	0.766	0.053	0.681	0.288
astcl1	15.161	0.814	0.745	0.458	3225.43	0.01	6.983	27.474	112.508	0.032	227.325	3.447	12.93	14.603	9.269	15.924	13.798	19.759	2.795	1.031	4.406	12.001	3.66	5.278	6.155	29.745	2.27	15.053	64.356	0.158	0.154	7.801	0.232	0.131	1.455	0.093	0.414	3.142	0.316	3.19	1.524	0.736	10.064	0.639	0.088	0.596	0.224
astcl1	14.264	1.266	0.788	0.454	702.273	0.01	6.988	17.46	104.719	0.029	161.159	1.502	13.268	3.466	7.834	15.552	9.106	16.994	3.408	0.875	3.578	9.264	4.322	5.067	6.043	31.232	2.465	23.194	23.189	0.035	0.374	5.048	0.116	0.08	1.248	0.463	0.397	3.043	0.316	2.127	1.537	0.608	0.614	0.639	0.053	0.596	0.31
astcl1	14.105	0.995	0.775	0.457	3010.11	0.01	7.076	32.723	111.118	0.034	212.688	2.869	13.735	14.325	8.859	15.586	16.2	18.451	3.408	0.687	5.047	16.633	3.504	4.855	7.274	27.365	2.02	26.039	71.561	0.07	0.264	10.784	0.232	0.088	0.936	0.185	0.535	2.145	0.587	1.95	1.807	0.589	4.296	0.639	0.053	0.596	0.224
astcl1	14.64	1.176	0.68	0.459	3579.1	0.01	7.953	29.8	112.936	0.031	205.721	3.63	13.514	19.505	8.162	15.606	16.522	17.83	3.221	0.593	4.806	14.106	5.14	9.711	5.707	34.504	2.313	16.607	70.296	0.105	0.286	12.734	0.077	0.072	0.988	0.509	0.397	3.192	0.361	2.304	1.524	0.626	6.628	1.022	0.105	0.554	0.246
astcl1	15.031	1.628	0.86	0.474	3294.38	0.01	6.724	38.996	102.418	0.026	171.87	1.446	12.671	3.398	7.629	15.616	12.313	18.215	3.102	0.812	4.032	26.213	4.322	5.911	5.707	32.719	1.933	23.258	23.51	0.14	0.22	5.736	0	0.116	0.832	0.417	0.431	2.344	0.271	0.886	1.537	0.626	2.946	0.894	0.07	0.617	0.288
astcl1	14.886	0.724	0.768	0.485	3879.78	0.01	6.741	41.472	104.211	0.028	299.331	2.807	12.593	13.128	7.731	15.337	14.65	19.373	3.136	0.906	5.634	30.319	3.971	6.544	7.162	32.124	2.367	21.946	95.13	0.14	0.308	6.539	0.116	0.116	0.832	0.417	0.517	2.394	0.406	1.772	1.51	0.792	15.71	0.255	0.053	0.745	0.278
astcl1	14.915	1.266	0.821	0.492	3465.83	0.01	6.747	40.547	104.313	0.027	242.263	4.831	12.347	22.875	7.362	15.674	16.436	19.566	3.494	0.875	5.581	37.689	4.244	5.067	5.26	26.473	2.313	19.692	129.987	0.14	0.395	7.686	0.039	0.104	1.144	0.417	0.604	3.142	0.497	1.595	1.537	0.644	22.215	0.766	0.07	1.107	0.256
astcl1	14.38	0.724	0.657	0.456	150.163	0.01	6.742	6.524	96.27	0.023	90.558	0.994	11.919	0.74	7.916	15.66	5.139	18.023	3.374	0.843	2.937	10.106	3.31	7.178	4.476	31.529	2.389	7.832	1.586	0.035	0.308	3.442	0.194	0.231	0.572	0.556	0.397	3.092	0.361	1.063	1.47	0.663	0.245	0.639	0.035	0.554	0.192
astcl1	14.988	1.899	0.762	0.473	3798.82	0.031	6.628	40.144	102.738	0.027	204.08	2.316	12.334	8.398	7.998	15.831	16.001	18.494	3.068	0.875	5.287	30.74	3.816	6.967	6.379	25.58	2.378	19.188	58.12	0.105	0.286	7.916	0.039	0.096	1.04	0.324	0.517	3.043	0.181	2.304	1.51	0.829	10.555	1.405	0.035	0.596	0.192
astcl1	13.989	0.724	0.841	0.494	4251.95	0.011	6.857	45.274	103.248	0.027	251.515	5.779	11.828	27.897	7.259	15.86	15.552	20.294	3.05	0.968	5.554	33.056	4.984	5.278	4.588	33.314	2.172	18.291	182.337	0.123	0.242	8.604	0.077	0.072	1.04	0.509	0.535	2.544	0.632	2.304	1.402	0.7	25.774	0.639	0.035	0.554	0.214
astcl1	14.597	0.995	0.752	0.458	2447	0.01	6.733	24.403	99.776	0.025	134.474	1.458	11.504	3.318	7.506	15.665	7.566	17.187	2.539	0.843	2.857	8.106	4.4	7.178	6.155	29.15	2.281	11.267	23.767	0.088	0.483	5.507	0.232	0.076	0.884	0.417	0.379	2.494	0.406	1.595	1.888	0.608	0.982	0.639	0.158	0.511	0.214
astcl1	14.062	1.176	0.929	0.462	4113.5	0.01	6.838	31.271	100.317	0.031	197.535	1.485	11.711	4.882	7.916	15.361	9.296	17.937	3.511	0.593	3.017	10.422	4.361	8.444	6.043	30.637	2.215	22.318	34.506	0.105	0.352	6.998	0.039	0.076	1.248	0.417	0.483	2.394	0.722	2.127	1.47	0.626	3.927	1.022	0.053	0.575	0.224
astcl1	14.669	0.814	0.834	0.466	3640.12	0.01	6.885	31.084	100.736	0.028	162.605	1.582	11.763	4.586	7.69	15.665	11.262	17.98	3.323	0.656	3.792	9.264	5.14	8.022	6.155	39.263	2.226	24.375	52.815	0.123	0.395	7.457	0.039	0.056	0.624	0.88	0.431	2.344	0.677	2.481	1.281	0.81	2.823	0.766	0.018	0.83	0.363
astcl1	14.828	0.904	0.772	0.458	2284.74	0.01	6.967	21.973	99.379	0.026	125.395	1.373	11.789	3.71	6.849	15.508	8.273	19.501	3.459	0.843	3.925	10.843	4.166	4.222	6.714	28.555	2.096	14.112	28.847	0.14	0.549	6.768	0.232	0.08	0.832	0.371	0.448	2.843	0.767	2.127	1.713	0.497	1.35	0.766	0.088	0.554	0.214
astcl1	14.091	0.814	0.768	0.459	2010.82	0.01	6.878	32.563	99.023	0.026	140.609	1.718	12.567	4.91	7.321	15.567	11.38	19.137	3.306	0.781	2.777	10.211	4.361	5.911	6.043	30.34	2.465	20.173	54.359	0.07	0.242	7.227	0	0.076	0.78	0.324	0.483	2.394	0.497	2.127	1.605	0.644	7.241	1.405	0.035	1.15	0.15
astcl1	14.163	1.357	0.9	0.463	4054.03	0.01	6.801	28.388	101.347	0.029	181.868	1.858	11.971	4.446	7.649	15.293	8.925	16.501	3.255	0.906	3.551	9.685	4.283	4.855	5.931	29.447	2.367	27.723	43.253	0.035	0.352	9.636	0.116	0.1	1.144	0.278	0.414	1.895	0.451	2.127	1.51	0.626	4.664	0.894	0.018	0.447	0.246
astcl1	14.308	1.085	0.765	0.464	6561.13	0.01	6.896	41.595	102.832	0.028	225.385	2.385	11.413	8.757	6.87	14.984	11.855	19.459	3.374	0.999	3.471	15.159	4.01	5.067	7.05	26.77	2.563	14.046	116.16	0.21	0.439	7.571	0.232	0.08	1.144	0.324	0.328	2.195	0.316	1.95	1.564	0.663	13.378	0.766	0.088	0.66	0.192
astcl1	14.351	1.357	0.624	0.462	4091.59	0.01	6.889	31.873	101.184	0.027	200.897	2.313	11.984	9.365	7.321	15.699	13.233	19.566	2.812	0.812	3.071	17.896	3.894	4.222	7.162	26.473	2.693	16.672	97.212	0.105	0.374	9.178	0.155	0.104	1.403	0.602	0.397	3.043	0.542	2.481	1.497	0.718	14.114	0.639	0.105	0.681	0.224
astcl1	14.973	1.176	0.732	0.472	8714.85	0.01	6.88	47.559	104.622	0.029	199.456	3.734	11.141	18.625	8.059	15.895	12.34	19.48	3.153	0.937	3.525	15.475	4.322	6.122	6.826	25.878	2.302	15.578	225.107	0.14	0.308	8.719	0.077	0.076	0.988	0.417	0.379	2.693	0.181	1.95	1.659	0.792	36.452	1.15	0.088	0.724	0.288
astcl1	14.192	0.995	0.686	0.461	5937.26	0.013	6.929	41.596	103.806	0.029	244.37	1.922	12.282	7.245	7.649	15.601	13.767	18.494	2.999	0.937	3.444	17.475	5.178	5.067	5.036	27.96	2.606	14.156	78.593	0.105	0.374	10.095	0.232	0.12	1.3	0.232	0.552	1.945	0.316	3.19	1.659	0.608	8.1	0.766	0.088	0.766	0.246
astcl1	14.872	1.176	0.719	0.462	4544.76	0.01	6.891	35.357	100.792	0.027	193.191	2.407	11.4	9.553	8.326	15.748	11.443	19.951	3.136	0.999	3.498	16.001	4.049	7.389	5.931	28.257	2.248	15.928	104.552	0.21	0.308	10.44	0.232	0.068	1.092	0.695	0.517	3.442	0.271	1.418	1.726	0.626	13.255	0.766	0.053	0.596	0.15
astcl1	14.264	1.447	0.827	0.47	8680.02	0.013	7.052	46.673	104.372	0.028	192.92	2.698	11.024	11.314	6.89	15.728	12.784	20.959	3.068	0.906	3.818	17.159	4.633	7.811	5.707	31.529	2.682	13.784	152.743	0.053	0.308	13.422	0.194	0.072	0.936	0.278	0.569	3.192	0.406	1.95	1.416	0.884	20.128	1.15	0.018	0.745	0.246
astcl1	14.539	0.814	0.742	0.454	4206.17	0.01	6.885	24.637	98.881	0.029	213.87	1.022	12.502	1.179	6.993	15.743	10.891	18.558	3.033	0.906	3.124	15.475	5.412	8.444	7.05	30.934	2.617	24.353	28.204	0.14	0.439	12.16	0.232	0.06	0.988	0.371	0.517	2.045	0.587	3.19	1.321	0.644	1.964	0.639	0.035	0.66	0.224
astcl1	14.033	1.628	0.736	0.456	4579.1	0.011	6.886	25.533	100.409	0.029	247.105	1.138	11.413	2.407	7.608	15.792	11.008	19.416	3.204	0.781	2.75	18.528	4.4	8.233	4.364	33.909	2.563	30.963	31.463	0.053	0.22	7.227	0.077	0.076	0.988	0.556	0.345	2.444	0.361	1.418	1.51	0.663	1.227	1.788	0.07	0.575	0.235
astcl1	14.293	0.995	0.722	0.458	4464.64	0.01	7.009	26.779	98.906	0.029	211.348	1.055	11.685	1.531	7.506	15.767	10.225	18.173	3.698	0.812	3.071	13.054	3.932	5.911	6.267	25.58	2.118	25.447	30.39	0.14	0.286	7.227	0.155	0.08	1.144	0.602	0.569	2.344	0.361	1.95	1.483	0.865	2.823	0.894	0.07	0.575	0.224
astcl1	14.698	0.995	0.667	0.456	3547.34	0.01	6.896	22.629	95.52	0.025	129.091	1.031	12.606	1.083	7.854	15.097	7.408	17.38	3.323	1.093	3.177	13.896	4.828	6.755	7.498	28.852	2.313	15.315	14.101	0.14	0.374	4.015	0.116	0.092	0.728	0.509	0.517	2.843	0.722	1.241	1.618	0.736	1.596	0.511	0.105	0.852	0.278
astcl1	14.814	1.447	0.736	0.459	4218.16	0.01	6.941	31.04	96.74	0.026	179.636	1.075	11.556	1.519	7.3	15.004	10.782	18.537	3.357	0.781	2.91	13.685	4.711	8.655	5.931	32.124	2.291	25.184	26.253	0.053	0.22	5.392	0.194	0.076	0.624	0.417	0.586	2.743	0.587	2.304	1.645	0.792	1.718	1.15	0.053	0.554	0.246
astcl1	15.103	0.452	0.752	0.457	3959.4	0.01	7.026	24.636	96.596	0.026	156.536	1.03	11.179	1.467	7.711	15.058	7.611	18.13	2.607	0.937	3.071	10.843	4.555	5.911	5.483	25.283	2.27	18.138	16.072	0.105	0.154	6.424	0.31	0.076	0.884	0.648	0.379	2.095	0.316	1.418	1.308	0.792	1.35	0.511	0.053	0.341	0.246
astcl1	13.989	1.628	0.686	0.457	605.599	0.01	7.041	11.997	94.567	0.025	109.152	1.265	10.674	1.731	7.259	15.41	4.994	18.408	3.033	0.968	2.723	7.474	4.828	5.489	5.595	26.473	2.259	7.242	3.407	0.018	0.264	4.245	0	0.072	1.3	0.324	0.431	2.095	0.451	1.063	1.47	0.663	0.123	0	0.088	0.639	0.246
astcl1	14.669	1.085	0.676	0.462	1608.94	0.011	7.068	13.711	95.486	0.027	126.873	2.041	11.27	8.311	7.3	15.919	7.729	18.087	3.442	0.718	2.804	8.106	4.049	6.967	4.924	28.852	2.346	10.589	71.205	0.088	0.417	6.424	0.155	0.052	1.092	0.371	0.517	2.743	0.226	1.772	1.348	0.571	4.909	0.894	0.035	0.426	0.214
astcl1	14.337	1.538	0.634	0.469	4902.39	0.011	7.035	40.239	101.813	0.035	314.563	1.737	11.153	6.137	8.305	15.586	16.576	20.466	3.153	0.843	3.631	18.949	3.816	6.755	5.148	28.852	2.433	28.468	62.615	0.053	0.33	12.849	0.116	0.064	0.78	0.324	0.621	1.696	0.587	1.772	1.524	0.608	6.628	0.639	0.07	0.617	0.235
astcl1	14.611	1.266	0.634	0.458	741.165	0.01	6.924	10.184	93.065	0.025	102.726	1.755	10.933	3.747	8.018	15.782	5.986	17.937	3.289	0.75	2.697	5.579	4.361	7.178	5.595	25.283	2.161	8.073	31.771	0.14	0.505	5.392	0.116	0.092	0.936	0.417	0.517	3.043	0.542	1.595	1.416	0.644	1.473	0.383	0.053	0.447	0.235
astcl1	14.322	1.085	0.788	0.471	4436.3	0.01	7.029	33.748	97.703	0.027	145.431	2.819	10.777	14.298	6.706	15.371	14.495	19.823	3.528	0.812	3.605	11.685	4.906	5.278	5.483	25.283	2.737	10.48	153.293	0.123	0.33	7.571	0.31	0.084	0.832	0.695	0.5	2.494	0.587	1.418	1.713	0.571	17.183	0.894	0.035	0.639	0.267
astcl1	13.989	1.176	0.64	0.465	5424.13	0.011	7.043	40.487	99.899	0.033	295.332	1.795	11.192	6.349	7.629	15.562	14.908	19.609	3.272	0.625	3.177	17.159	3.621	7.389	6.826	29.745	2.454	23.521	67.226	0.053	0.395	9.751	0.116	0.08	1.403	0.417	0.345	2.145	0.722	1.95	1.483	0.755	8.346	0.894	0.105	0.468	0.299
astcl1	15.291	0.362	0.936	0.517	9035.16	0.018	7.065	31.051	101.285	0.029	230.886	5.55	10.959	29.371	8.305	16.007	15.384	21.237	3.119	1.031	3.444	10.106	4.244	7.389	6.491	26.473	2.454	17.613	359.401	0.158	0.264	19.617	0.194	0.1	1.144	0.741	0.517	2.444	0.406	1.95	1.686	0.847	71.436	1.405	0.035	0.703	0.256
astcl1	18.923	1.085	0.949	0.53	13550.4	0.547	7.319	47.169	106.447	0.028	173.25	7.094	11.633	87.525	14.52	17.157	33.04	56.299	3.92	2.343	5.1	14.843	5.14	5.067	6.938	28.555	2.693	16.453	499.272	0.298	0.395	34.302	0.155	0.092	1.248	0.139	0.328	2.394	0.542	2.481	1.47	0.663	144.725	0.894	0.228	5.877	0.192
astcl1	14.771	1.176	0.719	0.492	4355.92	0.047	7.005	16.219	98.057	0.031	273.333	1.437	11.089	5.721	8.88	15.777	12.847	21.838	3.357	0.781	4.059	10.843	4.633	6.333	6.603	34.206	2.476	21.442	82.431	0.245	0.395	13.766	0	0.08	0.988	0.371	0.431	2.344	0.813	1.595	1.429	0.847	29.211	1.022	0.105	0.575	0.278
astcl1	15.812	0.995	0.913	0.552	7131.29	0.272	7.119	25.424	99.211	0.028	207.676	3.506	11.556	32.411	15.607	16.457	26.4	71.709	4.056	1.406	4.432	13.37	4.945	6.122	6.379	33.909	2.281	18.379	263.319	0.525	0.593	16.634	0.155	0.096	0.624	0.278	0.448	2.245	0.542	3.545	1.578	0.755	63.088	1.277	0.018	0.894	0.182
astcl1	14.727	0.543	0.775	0.49	3179.21	0.015	7.024	16.661	96.224	0.026	128.652	3.986	11.05	19.234	7.444	16.418	9.636	19.437	3.374	0.687	2.777	8.948	4.244	4.644	6.491	29.745	2.335	9.364	128.344	0.105	0.22	13.422	0.194	0.104	1.248	0.417	0.483	1.895	0.361	1.063	1.659	0.736	40.259	0.639	0.035	0.468	0.171
astcl1	14.814	0.724	0.729	0.486	4335.25	0.011	7.011	16.478	96.434	0.027	148.163	1.154	11.685	2.655	7.813	16.095	10.166	18.687	3.05	0.812	3.258	9.685	4.555	6.967	5.707	25.283	2.585	17.46	85.713	0.14	0.374	12.734	0.349	0.068	0.78	0.556	0.483	2.793	0.361	2.127	1.429	0.626	20.374	0.639	0.105	0.532	0.235
astcl1	16.188	1.266	0.867	0.508	9562.44	0.013	7.02	18.444	99.861	0.033	554.553	4.318	10.868	13.907	8.018	16.487	15.244	21.323	2.948	0.718	3.258	11.58	4.439	4.644	7.386	31.232	2.367	37.681	318.695	0.175	0.374	13.537	0.155	0.096	0.936	0.324	0.586	2.644	0.722	1.772	1.551	0.921	56.461	1.533	0.123	0.596	0.182
astcl1	13.83	1.176	0.699	0.481	8101.33	0.013	7.114	15.281	96.388	0.027	273.51	3.103	10.79	14.589	7.629	16.076	13.957	19.266	3.102	0.999	4.085	9.474	4.828	6.544	5.819	29.447	2.661	21.333	209.073	0.088	0.242	13.078	0.194	0.12	1.559	0.417	0.362	2.993	0.722	1.772	1.483	0.663	39.767	1.533	0.07	0.49	0.182
astcl1	14.206	0.724	0.63	0.465	3800.56	0.014	7.122	11.026	93.924	0.025	221.686	1.26	10.959	2.962	7.403	15.028	11.946	18.215	2.897	0.843	3.044	7.79	4.672	7.178	6.155	32.124	2.183	19.473	60.878	0.158	0.33	10.554	0.155	0.088	1.144	0.509	0.431	2.544	0.542	1.418	1.483	0.626	19.515	1.15	0.035	0.724	0.267
astcl1	14.756	0.362	0.821	0.48	6697.59	0.018	7.116	14.385	96.611	0.028	263.136	4.518	10.907	24.062	7.362	16.413	13.151	20.487	3.357	0.718	3.738	7.369	4.517	6.755	7.162	29.15	2.324	22.033	308.108	0.158	0.308	9.292	0.194	0.068	0.832	0.324	0.379	2.494	0.497	1.595	1.456	0.81	43.204	1.916	0.053	0.617	0.246
astcl1	15.928	1.176	0.637	0.49	7683.06	0.018	7.084	13.802	95.113	0.026	314.619	3.163	11.296	15.542	7.67	15.738	13.98	19.694	3.562	0.906	2.83	10.317	3.932	6.544	3.693	28.257	2.606	24.637	197.033	0.193	0.374	13.078	0.077	0.052	1.455	0.556	0.517	2.644	0.587	2.127	1.537	0.608	34.121	1.022	0.158	0.617	0.235
astcl1	14.322	0.633	0.696	0.465	4569.4	0.029	7.096	13.703	94.406	0.026	184.063	1.109	10.466	4.814	7.588	16.408	11.493	19.437	3.068	0.937	4.085	12.106	4.789	7.811	5.819	28.555	2.313	19.451	52.86	0.175	0.352	11.701	0.194	0.052	1.351	0.417	0.569	3.043	0.406	2.658	1.807	0.847	9.573	0.894	0.088	0.766	0.16
astcl1	14.8	1.628	0.749	0.485	6029.24	0.011	7.09	10.329	93.361	0.028	158.498	1.295	9.921	3.014	7.362	15.899	9.391	19.03	4.056	0.718	3.551	8.422	4.906	7.389	6.379	33.314	2.291	21.092	71.732	0.14	0.286	16.749	0	0.096	0.832	0.556	0.552	2.494	0.451	1.063	1.928	0.571	16.446	1.277	0.07	0.639	0.267
astcl1	14.322	0.724	0.752	0.473	4368.3	0.011	7.107	9.711	91.914	0.024	126.276	1.146	10.946	3.682	6.747	17.182	12.838	19.394	3.289	1.718	3.258	56.327	4.828	6.967	7.05	29.745	2.465	15.293	61.628	0.158	0.286	13.078	0.155	0.064	0.936	0.324	0.379	1.596	0.587	1.772	1.497	0.663	11.782	0.894	0.07	0.852	0.331
astcl1	15.494	0.543	0.676	0.48	3611.06	0.013	7.159	8.428	92.128	0.027	137.727	1.618	10.751	6.357	8.285	16.237	10.868	16.437	3.153	0.843	3.551	7.79	4.594	6.122	5.372	27.96	2.411	19.823	93.246	0.14	0.33	9.063	0.077	0.084	0.728	0.371	0.517	2.095	0.587	1.063	1.443	0.829	21.724	1.022	0.14	1.15	0.192
astcl1	14.38	0.814	0.657	0.47	2787.64	0.014	7.096	11.039	92.272	0.026	151.23	1.368	10.959	3.55	7.813	16.193	9.975	19.437	3.05	0.843	3.311	9.053	4.633	5.911	5.819	25.58	2.139	17.175	63.517	0.823	0.22	11.816	0.077	0.08	0.468	0.324	0.604	2.344	0.587	2.304	1.389	0.571	12.273	0.894	0.053	0.681	0.256
astcl1	14.886	1.085	0.755	0.493	4895.87	0.014	7.151	8.297	93.216	0.027	117.479	1.243	10.284	2.95	8.634	17.284	10.415	18.173	3.221	0.937	3.898	8.843	5.217	8.655	6.267	33.017	2.552	18.991	65.597	0.14	0.549	12.734	0.232	0.068	1.04	0.509	0.552	3.342	0.406	2.127	1.564	0.736	12.887	0.894	0.07	0.639	0.214
astcl1	13.787	0.995	0.647	0.483	3843.85	0.01	7.105	9.77	91.97	0.027	135.99	1.891	9.753	6.318	7.588	15.904	9.133	17.615	3.477	0.937	2.67	7.79	4.517	4.855	6.043	23.201	2.519	17.941	126.462	0.123	0.286	10.898	0.116	0.056	0.78	0.602	0.448	2.693	0.497	1.063	1.564	0.865	19.392	1.022	0.088	0.639	0.267

## Sheet: 3group
Sample_Type	Li	Be	B	Na	Mg	Al	Si	P	S	Cl	K	Ca	Sc	Ti	V	Cr	Mn	Fe	Co	Ni	Cu	Zn	Ga	Ge	As	Se	Br	Rb	Sr	Y	Nb	Mo	Ru	Rh	Pd	Ag	In	Sn	Sb	Te	I	Cs	Ba	Hg	Tl	Pb	Bi
Top	14.351	1.357	1.556	0.444	264.368	0.012	7.881	7.835	132.074	0.024	121.154	2.511	31.377	0.764	11.751	16.687	5.573	18.344	3.971	1.281	4.272	11.264	7.709	4.855	8.169	29.447	2.574	12.996	2.786	0.018	0.308	2.983	0.426	0.092	0.884	0.139	0.948	5.786	0.813	4.076	1.807	0.755	0.368	0.383	0.088	1.426	0.363
Top	14.365	1.085	1.579	0.446	1146.92	0.013	7.84	14.488	136.9	0.025	140.141	2.915	31.883	4.638	12.94	17.275	10.564	23.123	3.869	1.593	5.928	13.054	6.541	5.911	8.617	37.478	2.737	12.296	41.968	0.088	0.33	3.671	0.116	0.072	1.144	0.324	0.724	6.185	0.767	4.431	1.847	0.957	4.541	0.894	0.053	0.788	0.331
Top	13.28	1.357	1.382	0.437	560.439	0.011	7.809	10.637	134.076	0.024	116.817	2.456	29.989	1.471	10.746	16.364	7.675	21.173	3.102	1.593	4.513	8.632	6.775	8.233	5.819	34.206	2.595	11.705	11.98	0.14	0.417	2.639	0.155	0.072	0.988	0.509	0.897	5.985	0.903	4.254	2.05	0.829	1.105	0.639	0.053	1.022	0.288
Top	14.394	0.814	1.294	0.437	603.264	0.011	7.713	10	133.105	0.025	131.814	2.203	29.094	0.784	10.418	16.643	6.076	20.294	3.766	1.468	4.513	11.159	6.853	5.067	6.491	29.447	2.498	11.836	3.386	0.035	0.417	2.983	0.194	0.068	0.936	0.324	0.828	5.038	0.632	3.19	1.982	0.921	0	1.15	0.105	1.043	0.47
Top	13.743	1.447	1.422	0.446	1365.17	0.012	7.691	16.119	134.71	0.025	140.866	3.452	28.795	12.912	10.295	16.795	8.463	22.009	3.903	1.562	5.394	13.791	5.334	6.755	7.162	34.206	2.617	12.318	106.32	0.07	0.242	4.474	0.039	0.08	1.04	0.371	0.828	5.686	0.903	4.076	1.686	0.571	13.992	0.128	0.018	1.022	0.417
Top	13.989	1.718	1.346	0.447	1748.38	0.011	7.608	21.674	133.253	0.028	218.325	2.788	26.058	6.189	9.331	16.511	12.589	20.83	2.863	1.124	6.408	18.317	5.373	6.122	6.155	35.396	2.552	15.6	29.727	0.088	0.308	5.277	0.31	0.04	0.676	0.232	0.724	4.888	0.497	3.013	1.915	0.902	1.841	1.15	0.018	1.022	0.449
Top	13.526	0.904	1.366	0.454	1707.93	0.012	7.552	34.479	133.742	0.031	227.454	3.668	26.798	12.723	10.52	17.255	11.144	24.688	3.357	1.78	6.168	25.266	5.101	5.489	7.722	28.852	2.606	20.742	107.749	0.07	0.154	5.507	0.116	0.096	0.78	0.278	0.638	4.539	0.722	3.367	1.766	0.921	10.923	1.022	0.053	1.065	0.31
Top	14.221	2.261	1.139	0.455	1127.11	0.011	7.581	22.88	128.63	0.026	162.494	2.45	23.905	4.298	9.618	16.423	7.847	20.402	3.204	1.031	4.513	12.001	4.517	9.078	6.826	34.206	2.443	12.296	44.158	0.088	0.242	4.015	0.155	0.072	0.832	0.278	0.69	5.736	0.722	3.545	1.686	0.976	4.787	1.022	0.07	0.979	0.278
Top	13.685	0.904	1.143	0.464	1113.67	0.011	7.501	20.644	128.837	0.028	180.15	2.785	25.267	6.225	9.597	16.58	8.132	21.259	3.8	1.499	5.26	14.633	5.256	5.911	6.714	28.257	2.443	16.037	66.99	0.158	0.33	4.13	0.039	0.08	0.936	0.232	0.552	4.439	0.497	2.304	1.726	0.736	10.678	0.511	0.053	1.001	0.31
Top	14.177	0.995	1.31	0.463	2898.81	0.013	7.527	56.848	134.129	0.035	351.825	3.47	23.827	12.914	9.577	16.589	17.242	22.588	3.579	1.718	6.649	30.424	4.906	6.333	8.281	27.365	2.53	26.607	118.761	0.088	0.22	5.965	0.155	0.096	1.092	0.278	0.655	4.988	0.632	2.658	1.766	0.608	14.851	1.022	0.07	1.107	0.299
Top	15.074	1.266	1.208	0.551	3511.2	0.012	7.61	57.769	132.803	0.035	389.868	3.821	24.709	16.211	9.372	16.736	15.235	22.609	3.596	1.031	5.367	20.739	4.478	8.022	7.498	31.529	2.302	24.922	175.355	0.158	0.33	4.589	0.077	0.064	0.624	0.509	0.5	4.988	0.722	3.013	1.807	0.829	23.933	1.15	0.035	0.873	0.353
Top	14.655	1.085	1.093	0.433	194.385	0.011	7.545	8.719	121.701	0.024	118.014	1.662	22.387	0.712	8.941	15.185	5.261	18.858	3.119	1.281	3.525	8.422	4.166	6.544	5.931	29.15	2.433	10.283	3.9	0.088	0.352	2.868	0.155	0.048	0.832	0.324	0.672	3.791	0.993	2.836	1.834	0.755	0.245	0.383	0.035	0.873	0.278
Top	14.713	1.357	0.91	0.433	102.146	0.01	7.504	5.743	119.911	0.023	97.804	1.494	21.621	0.46	8.613	16.041	4.826	17.958	3.511	0.875	2.83	8.001	4.517	8.022	4.812	23.796	2.313	9.189	1.05	0.14	0.242	2.753	0.232	0.072	1.144	0.278	0.448	3.691	0.542	3.19	1.739	0.571	0	0.639	0.07	0.766	0.363
Top	13.801	1.176	0.962	0.439	467.732	0.01	7.438	8.793	119.573	0.023	125.275	1.603	22.932	0.592	8.326	15.895	6.298	17.572	3.477	1.031	3.792	9.685	4.049	8.444	4.924	36.586	2.563	10.72	1.929	0.035	0.308	3.671	0.194	0.127	0.884	0.324	0.431	5.088	0.497	3.19	1.915	0.81	0.123	0.383	0.035	0.894	0.31
Top	14.394	0.724	1.09	0.46	1955.22	0.01	7.547	16.319	122.301	0.025	177.579	1.891	21.362	3.302	8.716	16.335	16.853	19.137	3.425	1.718	6.061	14.633	3.971	6.967	5.148	30.042	2.183	15.643	36.371	0.123	0.374	4.015	0.155	0.092	0.884	0.185	0.707	3.841	0.587	3.19	1.726	0.773	2.577	0.639	0.123	0.937	0.331
Top	14.192	1.899	1.169	0.45	1427.32	0.01	7.523	16.8	120.827	0.025	149.401	1.529	20	1.123	8.818	15.689	13.237	18.323	2.982	1.093	4.619	13.054	4.789	5.278	5.819	28.257	2.237	15.731	13.843	0.088	0.286	3.212	0.155	0.084	0.468	0.324	0.569	3.841	0.451	1.95	1.645	0.81	0.123	0.511	0.018	0.873	0.267
Top	14.915	1.447	1.264	0.458	1963.42	0.012	7.503	14.439	121.7	0.025	135.928	1.836	20.622	4.15	9.474	15.836	15.335	19.501	3.459	1.249	6.569	14.633	4.789	8.022	6.267	25.878	2.02	16.409	37.915	0.105	0.308	3.097	0.232	0.096	0.936	0.232	0.517	3.641	0.677	1.063	1.766	1.123	4.05	1.022	0.053	0.873	0.31
Top	13.975	0.904	1.051	0.444	746.548	0.01	7.375	9.751	117.15	0.023	120.885	1.478	19.429	0.76	8.859	16.017	7.263	18.173	3.306	0.999	3.605	9.474	3.738	6.122	5.707	33.909	2.443	10.502	4.779	0.105	0.242	4.13	0.116	0.088	0.884	0.417	0.535	3.591	0.632	3.013	1.618	0.644	0.123	0.766	0.07	0.532	0.321
Middle	14.423	1.266	0.88	0.437	104.484	0.01	7.463	5.021	114.253	0.023	89.05	1.335	19.429	0.404	8.736	15.576	4.862	18.666	3.459	0.968	3.097	7.685	4.711	5.067	6.714	31.232	2.454	7.045	1.093	0.018	0.308	1.95	0.194	0.064	0.728	0.278	0.517	3.841	0.542	3.013	1.632	0.884	0.491	0.766	0.053	0.915	0.342
Middle	14.221	1.538	0.969	0.436	137.996	0.01	7.344	5.371	114.362	0.023	88.164	1.387	20.363	0.436	8.613	14.999	4.523	18.323	3.681	0.718	3.097	6.843	4.088	7.6	6.043	33.314	2.378	7.417	1.093	0.193	0.154	2.18	0.155	0.116	0.988	0.278	0.569	4.589	0.677	2.658	1.497	0.792	0.123	0.766	0.07	0.703	0.331
Middle	14.337	0.995	1.077	0.448	1202.05	0.011	7.553	8.638	114.923	0.024	123.079	1.425	19.429	0.935	8.1	15.234	5.202	17.937	3.136	1.062	2.83	9.264	3.971	6.122	9.176	27.662	2.281	9.014	5.229	0.088	0.33	3.442	0.039	0.092	1.3	0.417	0.569	3.741	0.497	2.658	1.645	0.884	0.614	0.511	0.053	0.915	0.353
Middle	14.076	0.814	0.926	0.438	225.14	0.01	7.565	5.396	113.897	0.023	90.313	1.27	19.818	0.576	9.044	16.041	4.786	17.787	2.965	1.187	2.804	6.211	4.439	6.544	5.372	26.77	2.541	8.073	3.471	0.105	0.461	3.327	0.077	0.076	0.78	0.463	0.345	4.439	0.677	3.367	1.874	0.81	0.614	0.511	0.123	0.724	0.363
Middle	14.091	1.628	0.913	0.44	78.07	0.01	7.473	5.076	113.132	0.023	88.549	1.326	18.625	0.436	9.597	15.606	4.31	17.615	3.306	1.249	2.697	6.527	4.088	5.489	6.267	31.232	2.422	8.029	1.136	0.088	0.22	2.868	0.039	0.12	0.78	0.371	0.552	3.691	0.542	3.19	1.739	0.608	0	0.128	0.105	0.532	0.288
Middle	13.888	0.904	0.758	0.438	331.346	0.01	7.398	6.313	112.8	0.023	89.616	1.322	19.222	0.532	8.141	15.904	4.84	16.651	3.477	0.937	3.418	7.369	4.322	6.755	5.595	34.801	2.281	8.204	2.657	0.035	0.308	3.212	0.155	0.072	0.884	0.695	0.552	4.589	0.632	3.19	1.389	0.663	0.368	0.766	0.035	0.745	0.321
Middle	14.264	1.266	1.07	0.446	3790.18	0.01	7.376	13.346	114.316	0.027	137.098	1.305	16.718	1.243	8.018	14.745	7.552	19.501	3.033	0.875	2.83	8.843	4.244	9.078	7.61	28.257	2.422	16.344	38.837	0.07	0.286	3.556	0.077	0.092	1.092	0.417	0.517	4.09	0.271	1.95	1.632	0.81	2.332	0.383	0.053	0.617	0.321
Middle	15.103	1.718	1.271	0.5	16800.8	0.011	7.526	34.765	123.596	0.053	494.353	2.461	19.611	9.205	9.044	16.717	13.373	19.609	3.136	1.249	3.925	12.106	4.711	5.7	5.931	28.852	2.595	37.068	130.45	0.053	0.198	6.31	0.155	0.064	0.468	0.139	0.655	3.841	0.497	3.013	1.591	1.086	12.764	0.894	0.123	0.554	0.31
Middle	15.176	0.814	1.034	0.488	9143.36	0.012	7.449	24.102	117.901	0.035	224.28	3.75	17.613	17.307	8.9	16.144	13.151	20.53	2.982	1.187	4.059	12.948	4.672	4.433	6.379	33.017	2.671	24.988	169.644	0.07	0.33	6.424	0.155	0.092	0.78	0.278	0.483	3.442	0.767	2.304	1.551	0.626	24.792	0.766	0.158	0.979	0.299
Middle	15.248	1.176	0.913	0.451	4253.56	0.01	7.452	10.98	111.563	0.026	151.017	1.264	16.99	1.131	8.059	15.395	7.457	16.865	3.494	0.968	3.284	7.58	4.478	6.755	6.043	24.391	2.215	10.83	23.938	0.228	0.198	2.639	0.155	0.048	0.988	0.324	0.483	3.043	0.497	3.367	1.942	0.718	2.577	0.383	0.035	0.66	0.224
Middle	15.017	1.538	1.113	0.508	13161.5	0.011	7.357	30.545	118.893	0.043	390.517	2.553	16.861	11.21	7.793	16.345	12.847	19.373	2.778	0.875	4.245	12.948	4.478	5.067	6.826	28.852	2.324	36.171	176.357	0.21	0.198	4.015	0.116	0.08	1.092	0.371	0.586	3.841	0.722	3.367	1.699	0.663	18.41	1.15	0.175	0.66	0.363
Middle	14.337	1.176	1.005	0.472	9494.85	0.013	7.354	23.284	117.276	0.035	300.851	2.745	17.6	10.049	8.757	16.027	14.6	21.237	3.119	0.999	3.978	11.896	4.166	4.433	5.707	32.719	2.726	26.673	204.111	0.14	0.33	5.048	0.116	0.108	0.624	0.232	0.448	3.092	0.497	2.304	1.645	0.792	19.76	0.511	0.123	0.809	0.235
Middle	14.785	1.538	0.962	0.467	2653.89	0.011	7.188	11.592	109.069	0.025	138.271	1.29	16.549	1.055	8.141	15.17	10.546	17.958	3.715	1.031	3.311	11.369	4.283	5.7	6.379	29.745	2.118	16.716	19.459	0.14	0.352	3.442	0.039	0.052	0.832	0.371	0.293	3.691	0.632	3.19	1.686	0.792	1.964	0.766	0.035	1.107	0.299
Middle	14.423	1.176	0.877	0.461	1257.27	0.011	7.247	7.693	108.361	0.024	119.667	1.175	15.473	0.959	7.239	15.718	6.792	17.958	3.442	1.062	3.177	6.843	4.517	5.278	5.595	29.745	2.541	9.145	7.157	0.105	0.22	2.639	0.194	0.08	1.04	0.185	0.655	4.09	0.767	2.481	1.739	0.644	0.614	0.766	0.088	0.596	0.235
Middle	14.597	1.266	0.758	0.449	274.627	0.01	7.166	5.343	107.152	0.023	84.861	1.201	15.992	0.436	8.08	15.048	4.654	18.215	3.511	0.937	2.67	8.632	4.01	6.755	6.714	26.473	2.454	8.226	1.007	0.088	0.308	2.294	0.116	0.064	0.624	0.602	0.431	3.591	0.767	3.545	1.564	0.644	0.245	0.511	0.105	0.724	0.182
Middle	14.901	0.995	0.906	0.453	1160.92	0.01	7.255	9.848	106.593	0.024	127.576	1.217	16.861	0.931	8.941	15.616	9.682	17.873	3.153	0.999	3.044	8.738	4.205	7.389	5.595	25.58	2.237	10.064	9.343	0.158	0.264	2.753	0.194	0.1	0.468	0.278	0.483	3.541	0.677	3.19	1.51	0.644	0.859	0.639	0.14	0.766	0.31
Middle	13.859	1.266	0.791	0.454	705.044	0.011	7.264	6.456	105.339	0.023	118.278	1.216	15.888	3.163	7.998	15.033	6.66	16.479	3.033	1.124	3.978	8.001	4.594	5.489	4.7	27.365	2.085	8.773	5.486	0.053	0.264	1.835	0.232	0.08	1.403	0.417	0.397	2.743	0.497	2.304	1.591	0.589	0.614	0.511	0.035	1.043	0.321
Middle	14.988	1.357	0.814	0.473	2545.76	0.01	7.283	10.294	105.668	0.023	109.55	1.106	14.915	0.959	7.567	15.195	7.068	18.044	3.817	1.124	2.884	7.369	4.4	5.7	5.819	29.447	2.324	9.211	10.093	0.158	0.395	2.409	0.271	0.076	0.832	0.417	0.379	3.392	0.542	3.013	1.659	0.681	1.596	0.894	0.07	0.83	0.288
Bottom	14.843	0.543	0.965	0.492	14059.5	0.014	7.304	17.184	110.829	0.032	301.974	4.264	16.005	18.994	8.326	16.198	15.031	21.023	3.681	1.187	4.459	10.422	3.738	7.178	6.603	33.017	2.433	23.696	228.574	0.07	0.286	32.581	0.039	0.096	1.144	0.371	0.5	3.192	0.677	1.595	1.308	0.773	37.926	1.277	0.018	0.916	0.288
Bottom	14.525	1.176	0.857	0.471	10767	0.012	7.17	13.563	108.314	0.032	286.777	3.11	15.538	13.683	8.613	16.359	14.651	20.809	3.238	1.124	3.204	10.001	3.855	6.544	4.924	26.77	2.281	25.206	144.069	0.158	0.395	34.646	0.271	0.076	0.936	0.371	0.466	2.743	0.542	2.304	1.375	0.755	34.734	1.022	0.088	1.128	0.353
Bottom	15.103	1.085	0.929	0.469	7856.56	0.015	7.276	17.323	108.854	0.028	226.52	1.777	15.187	5.506	8.49	16.139	15.176	19.759	3.647	0.781	3.525	10.527	4.517	5.911	6.043	29.745	2.118	22.121	74.303	0.105	0.22	24.206	0.271	0.072	0.832	0.463	0.466	2.444	0.813	2.836	1.726	0.921	10.064	1.405	0.105	1.022	0.214
Bottom	14.423	1.266	0.808	0.472	5791.56	0.031	7.071	12.871	106.514	0.026	239.359	2.278	15.032	9.118	7.936	16.315	12.177	18.13	2.897	0.937	3.418	6.737	4.205	6.544	6.603	30.637	2.509	16.519	132.313	0.105	0.264	24.092	0.116	0.092	0.988	0	0.414	2.893	0.587	2.481	1.497	0.939	22.706	0.511	0.105	0.83	0.288
Bottom	14.713	1.266	0.772	0.468	7021.66	0.011	7.121	13.076	106.999	0.027	233.802	1.522	14.837	3.582	7.772	15.596	11.887	18.644	3.374	1.156	3.792	8.843	4.439	6.333	7.61	24.985	2.324	21.136	62.7	0.228	0.374	21.797	0.194	0.072	0.728	0.509	0.5	3.392	0.316	3.367	1.375	0.626	9.819	0.894	0.088	0.873	0.203
Bottom	15.291	1.266	0.864	0.487	8155.95	0.011	7.017	11.02	105.777	0.027	185.155	1.188	14.383	1.371	7.936	15.816	8.92	17.551	2.897	0.937	3.792	7.685	4.205	6.333	7.05	30.042	2.324	23.784	34.42	0.07	0.22	20.535	0.077	0.116	0.884	0.278	0.483	3.292	0.361	1.772	1.375	0.534	7.241	1.022	0.088	0.703	0.363
Bottom	14.365	1.266	0.854	0.478	6756.51	0.011	6.992	15.63	108.258	0.03	192.406	5.263	14.435	31.631	8.592	15.493	11.498	18.43	3.459	0.875	3.738	9.79	4.322	6.122	5.26	27.96	2.335	16.65	299.435	0.07	0.264	16.749	0.039	0.06	0.78	0.417	0.466	2.245	0.813	3.013	1.726	0.608	34.244	1.277	0.018	0.766	0.224
Bottom	15.48	0.724	0.998	0.49	9918.68	0.011	6.985	21.598	108.898	0.028	188.392	7.158	13.709	38.023	7.875	15.792	15.358	21.28	3.289	0.75	4.299	10.843	3.932	6.755	5.595	30.34	2.443	15.184	357.416	0.158	0.352	18.47	0.155	0.124	1.196	0.232	0.379	2.743	0.542	3.19	1.551	0.736	53.514	1.277	0.07	0.979	0.31
Bottom	14.713	0.995	0.916	0.529	13395.4	0.011	7.153	26.838	111.899	0.035	262.275	2.49	14.344	11.14	7.383	16.531	15.638	20.916	3.17	0.812	4.539	15.475	3.777	6.755	5.931	31.827	2.454	23.105	157.45	0.21	0.527	19.962	0.116	0.127	0.832	0.278	0.431	2.494	0.361	1.772	1.443	0.792	26.511	1.277	0.158	0.937	0.267
Bottom	14.018	0.543	0.887	0.472	9285.53	0.01	7.022	16.402	110.15	0.029	204.801	2.561	13.787	11.405	7.485	16.002	13.559	19.266	2.812	0.937	3.631	12.422	4.555	7.6	7.274	29.447	2.433	15.512	100.712	0.175	0.308	17.438	0.155	0.112	1.04	0.602	0.724	2.793	0.406	2.836	1.348	0.736	13.501	1.15	0.07	0.937	0.16
Bottom	14.944	0.904	0.906	0.47	9192.44	0.012	7.005	20.437	109.597	0.028	172.798	5.149	16.186	27.35	7.69	15.713	13.59	19.073	3.459	0.781	4.352	10.317	4.01	6.122	4.924	34.206	2.248	14.046	282.989	0.123	0.374	23.403	0.232	0.092	0.936	0.695	0.517	2.843	0.316	3.013	1.443	0.718	53.269	0.639	0.175	0.639	0.331
Bottom	15.132	1.266	0.772	0.47	9343.14	0.01	6.967	19.015	108.382	0.028	176.14	1.886	13.436	6.793	8.49	15.743	14.27	20.187	3.255	1.187	4.005	11.264	4.361	6.755	6.267	27.365	2.15	15.206	97.342	0.158	0.286	21.338	0.155	0.068	0.936	0.324	0.655	3.342	0.451	2.127	1.375	0.644	11.046	1.788	0.07	0.703	0.31
Bottom	14.163	0.724	0.795	0.486	5343.03	0.011	6.992	9.368	102.445	0.026	109.878	2.329	13.605	9.074	7.177	15.875	9.011	18.43	2.982	0.781	3.631	7.58	3.426	7.178	5.595	26.473	2.085	10.086	103.528	0.193	0.286	6.424	0.116	0.104	0.572	0.371	0.569	3.043	0.587	2.658	1.429	0.81	20.374	0.383	0.053	0.873	0.267
Bottom	14.785	0.543	0.841	0.482	10249.3	0.014	6.854	12.812	104.94	0.028	171.9	2.242	13.799	7.889	7.608	16.492	16.68	17.53	4.226	1.343	4.352	10.738	4.4	5.911	4.476	23.201	2.378	16.519	94.704	0.245	0.33	10.095	0.077	0.096	0.676	0.463	0.517	2.893	0.497	1.95	1.51	0.608	21.233	0.894	0.088	1.32	0.288
Bottom	15.653	1.266	0.854	0.52	12741.9	0.012	6.915	12.891	104.873	0.03	195.253	5.332	13.514	30.231	7.916	15.831	17.221	20.873	3.34	1.468	4.539	9.474	4.633	4.855	5.483	22.011	2.411	17.482	293.948	0.263	0.33	8.26	0.194	0.076	0.988	0.324	0.483	2.195	0.497	3.013	1.497	0.829	57.565	0.639	0.088	1.086	0.267
Bottom	14.134	1.176	0.821	0.481	5992.13	0.011	6.928	10.155	102.513	0.026	119.793	3.529	13.696	17.381	7.629	15.728	11.421	20.209	3.528	1.312	3.738	6.527	4.166	6.333	5.931	27.662	2.574	11.333	179.663	0.158	0.264	5.965	0.116	0.112	0.78	0.278	0.5	2.743	0.767	1.95	1.362	0.847	22.583	0.894	0.053	1.192	0.256
Bottom	15.263	0.904	0.942	0.486	6924.72	0.012	6.89	11.132	102.9	0.027	125.862	4.78	14.046	26.638	8.121	15.919	12.191	19.823	3.988	0.999	3.685	7.474	4.283	5.067	7.274	30.637	2.378	11.661	230.108	0.228	0.308	7.342	0.116	0.092	0.988	0.139	0.604	2.943	0.406	2.127	1.335	0.663	29.212	1.405	0.088	1.086	0.267
Bottom	13.222	1.357	0.939	0.495	9430.68	0.013	6.902	13.51	106.41	0.028	147.517	4.196	13.968	23.382	8.51	16.139	16.277	20.316	3.715	1.312	2.937	8.527	4.049	5.7	4.924	37.181	2.183	17.416	287.011	0.193	0.198	19.044	0.155	0.08	0.78	0.371	0.448	2.245	0.587	2.304	1.645	0.681	59.407	1.533	0.053	1.341	0.31
Top	14.467	0.633	0.706	0.457	1670.54	0.01	6.954	14.561	109.66	0.037	284.367	1.218	14.111	2.73	8.182	15.19	9.445	16.887	3.579	0.999	3.578	10.738	5.062	5.489	6.043	30.042	2.378	33.984	23.832	0.07	0.374	3.786	0.077	0.068	0.728	0.417	0.414	2.793	0.587	1.595	1.402	0.7	0.368	0.766	0.035	0.383	0.235
Top	14.525	0.995	0.755	0.455	1963.54	0.01	6.959	27.535	110.822	0.031	160.921	2.436	13.722	14.878	7.526	15.943	12.711	20.38	3.17	0.875	4.726	11.58	4.127	7.6	7.498	31.232	2.226	23.872	61.478	0.14	0.264	7.457	0.077	0.092	1.144	0.602	0.414	2.344	0.542	2.127	1.578	0.626	4.296	0.766	0.053	0.681	0.288
Top	15.161	0.814	0.745	0.458	3225.43	0.01	6.983	27.474	112.508	0.032	227.325	3.447	12.93	14.603	9.269	15.924	13.798	19.759	2.795	1.031	4.406	12.001	3.66	5.278	6.155	29.745	2.27	15.053	64.356	0.158	0.154	7.801	0.232	0.131	1.455	0.093	0.414	3.142	0.316	3.19	1.524	0.736	10.064	0.639	0.088	0.596	0.224
Top	14.264	1.266	0.788	0.454	702.273	0.01	6.988	17.46	104.719	0.029	161.159	1.502	13.268	3.466	7.834	15.552	9.106	16.994	3.408	0.875	3.578	9.264	4.322	5.067	6.043	31.232	2.465	23.194	23.189	0.035	0.374	5.048	0.116	0.08	1.248	0.463	0.397	3.043	0.316	2.127	1.537	0.608	0.614	0.639	0.053	0.596	0.31
Top	14.105	0.995	0.775	0.457	3010.11	0.01	7.076	32.723	111.118	0.034	212.688	2.869	13.735	14.325	8.859	15.586	16.2	18.451	3.408	0.687	5.047	16.633	3.504	4.855	7.274	27.365	2.02	26.039	71.561	0.07	0.264	10.784	0.232	0.088	0.936	0.185	0.535	2.145	0.587	1.95	1.807	0.589	4.296	0.639	0.053	0.596	0.224
Top	14.64	1.176	0.68	0.459	3579.1	0.01	7.953	29.8	112.936	0.031	205.721	3.63	13.514	19.505	8.162	15.606	16.522	17.83	3.221	0.593	4.806	14.106	5.14	9.711	5.707	34.504	2.313	16.607	70.296	0.105	0.286	12.734	0.077	0.072	0.988	0.509	0.397	3.192	0.361	2.304	1.524	0.626	6.628	1.022	0.105	0.554	0.246
Top	15.031	1.628	0.86	0.474	3294.38	0.01	6.724	38.996	102.418	0.026	171.87	1.446	12.671	3.398	7.629	15.616	12.313	18.215	3.102	0.812	4.032	26.213	4.322	5.911	5.707	32.719	1.933	23.258	23.51	0.14	0.22	5.736	0	0.116	0.832	0.417	0.431	2.344	0.271	0.886	1.537	0.626	2.946	0.894	0.07	0.617	0.288
Top	14.886	0.724	0.768	0.485	3879.78	0.01	6.741	41.472	104.211	0.028	299.331	2.807	12.593	13.128	7.731	15.337	14.65	19.373	3.136	0.906	5.634	30.319	3.971	6.544	7.162	32.124	2.367	21.946	95.13	0.14	0.308	6.539	0.116	0.116	0.832	0.417	0.517	2.394	0.406	1.772	1.51	0.792	15.71	0.255	0.053	0.745	0.278
Top	14.915	1.266	0.821	0.492	3465.83	0.01	6.747	40.547	104.313	0.027	242.263	4.831	12.347	22.875	7.362	15.674	16.436	19.566	3.494	0.875	5.581	37.689	4.244	5.067	5.26	26.473	2.313	19.692	129.987	0.14	0.395	7.686	0.039	0.104	1.144	0.417	0.604	3.142	0.497	1.595	1.537	0.644	22.215	0.766	0.07	1.107	0.256
Top	14.38	0.724	0.657	0.456	150.163	0.01	6.742	6.524	96.27	0.023	90.558	0.994	11.919	0.74	7.916	15.66	5.139	18.023	3.374	0.843	2.937	10.106	3.31	7.178	4.476	31.529	2.389	7.832	1.586	0.035	0.308	3.442	0.194	0.231	0.572	0.556	0.397	3.092	0.361	1.063	1.47	0.663	0.245	0.639	0.035	0.554	0.192
Top	14.988	1.899	0.762	0.473	3798.82	0.031	6.628	40.144	102.738	0.027	204.08	2.316	12.334	8.398	7.998	15.831	16.001	18.494	3.068	0.875	5.287	30.74	3.816	6.967	6.379	25.58	2.378	19.188	58.12	0.105	0.286	7.916	0.039	0.096	1.04	0.324	0.517	3.043	0.181	2.304	1.51	0.829	10.555	1.405	0.035	0.596	0.192
Top	13.989	0.724	0.841	0.494	4251.95	0.011	6.857	45.274	103.248	0.027	251.515	5.779	11.828	27.897	7.259	15.86	15.552	20.294	3.05	0.968	5.554	33.056	4.984	5.278	4.588	33.314	2.172	18.291	182.337	0.123	0.242	8.604	0.077	0.072	1.04	0.509	0.535	2.544	0.632	2.304	1.402	0.7	25.774	0.639	0.035	0.554	0.214
Top	14.597	0.995	0.752	0.458	2447	0.01	6.733	24.403	99.776	0.025	134.474	1.458	11.504	3.318	7.506	15.665	7.566	17.187	2.539	0.843	2.857	8.106	4.4	7.178	6.155	29.15	2.281	11.267	23.767	0.088	0.483	5.507	0.232	0.076	0.884	0.417	0.379	2.494	0.406	1.595	1.888	0.608	0.982	0.639	0.158	0.511	0.214
Top	14.062	1.176	0.929	0.462	4113.5	0.01	6.838	31.271	100.317	0.031	197.535	1.485	11.711	4.882	7.916	15.361	9.296	17.937	3.511	0.593	3.017	10.422	4.361	8.444	6.043	30.637	2.215	22.318	34.506	0.105	0.352	6.998	0.039	0.076	1.248	0.417	0.483	2.394	0.722	2.127	1.47	0.626	3.927	1.022	0.053	0.575	0.224
Top	14.669	0.814	0.834	0.466	3640.12	0.01	6.885	31.084	100.736	0.028	162.605	1.582	11.763	4.586	7.69	15.665	11.262	17.98	3.323	0.656	3.792	9.264	5.14	8.022	6.155	39.263	2.226	24.375	52.815	0.123	0.395	7.457	0.039	0.056	0.624	0.88	0.431	2.344	0.677	2.481	1.281	0.81	2.823	0.766	0.018	0.83	0.363
Top	14.828	0.904	0.772	0.458	2284.74	0.01	6.967	21.973	99.379	0.026	125.395	1.373	11.789	3.71	6.849	15.508	8.273	19.501	3.459	0.843	3.925	10.843	4.166	4.222	6.714	28.555	2.096	14.112	28.847	0.14	0.549	6.768	0.232	0.08	0.832	0.371	0.448	2.843	0.767	2.127	1.713	0.497	1.35	0.766	0.088	0.554	0.214
Top	14.091	0.814	0.768	0.459	2010.82	0.01	6.878	32.563	99.023	0.026	140.609	1.718	12.567	4.91	7.321	15.567	11.38	19.137	3.306	0.781	2.777	10.211	4.361	5.911	6.043	30.34	2.465	20.173	54.359	0.07	0.242	7.227	0	0.076	0.78	0.324	0.483	2.394	0.497	2.127	1.605	0.644	7.241	1.405	0.035	1.15	0.15
Top	14.163	1.357	0.9	0.463	4054.03	0.01	6.801	28.388	101.347	0.029	181.868	1.858	11.971	4.446	7.649	15.293	8.925	16.501	3.255	0.906	3.551	9.685	4.283	4.855	5.931	29.447	2.367	27.723	43.253	0.035	0.352	9.636	0.116	0.1	1.144	0.278	0.414	1.895	0.451	2.127	1.51	0.626	4.664	0.894	0.018	0.447	0.246
Middle	14.308	1.085	0.765	0.464	6561.13	0.01	6.896	41.595	102.832	0.028	225.385	2.385	11.413	8.757	6.87	14.984	11.855	19.459	3.374	0.999	3.471	15.159	4.01	5.067	7.05	26.77	2.563	14.046	116.16	0.21	0.439	7.571	0.232	0.08	1.144	0.324	0.328	2.195	0.316	1.95	1.564	0.663	13.378	0.766	0.088	0.66	0.192
Middle	14.351	1.357	0.624	0.462	4091.59	0.01	6.889	31.873	101.184	0.027	200.897	2.313	11.984	9.365	7.321	15.699	13.233	19.566	2.812	0.812	3.071	17.896	3.894	4.222	7.162	26.473	2.693	16.672	97.212	0.105	0.374	9.178	0.155	0.104	1.403	0.602	0.397	3.043	0.542	2.481	1.497	0.718	14.114	0.639	0.105	0.681	0.224
Middle	14.973	1.176	0.732	0.472	8714.85	0.01	6.88	47.559	104.622	0.029	199.456	3.734	11.141	18.625	8.059	15.895	12.34	19.48	3.153	0.937	3.525	15.475	4.322	6.122	6.826	25.878	2.302	15.578	225.107	0.14	0.308	8.719	0.077	0.076	0.988	0.417	0.379	2.693	0.181	1.95	1.659	0.792	36.452	1.15	0.088	0.724	0.288
Middle	14.192	0.995	0.686	0.461	5937.26	0.013	6.929	41.596	103.806	0.029	244.37	1.922	12.282	7.245	7.649	15.601	13.767	18.494	2.999	0.937	3.444	17.475	5.178	5.067	5.036	27.96	2.606	14.156	78.593	0.105	0.374	10.095	0.232	0.12	1.3	0.232	0.552	1.945	0.316	3.19	1.659	0.608	8.1	0.766	0.088	0.766	0.246
Middle	14.872	1.176	0.719	0.462	4544.76	0.01	6.891	35.357	100.792	0.027	193.191	2.407	11.4	9.553	8.326	15.748	11.443	19.951	3.136	0.999	3.498	16.001	4.049	7.389	5.931	28.257	2.248	15.928	104.552	0.21	0.308	10.44	0.232	0.068	1.092	0.695	0.517	3.442	0.271	1.418	1.726	0.626	13.255	0.766	0.053	0.596	0.15
Middle	14.264	1.447	0.827	0.47	8680.02	0.013	7.052	46.673	104.372	0.028	192.92	2.698	11.024	11.314	6.89	15.728	12.784	20.959	3.068	0.906	3.818	17.159	4.633	7.811	5.707	31.529	2.682	13.784	152.743	0.053	0.308	13.422	0.194	0.072	0.936	0.278	0.569	3.192	0.406	1.95	1.416	0.884	20.128	1.15	0.018	0.745	0.246
Middle	14.539	0.814	0.742	0.454	4206.17	0.01	6.885	24.637	98.881	0.029	213.87	1.022	12.502	1.179	6.993	15.743	10.891	18.558	3.033	0.906	3.124	15.475	5.412	8.444	7.05	30.934	2.617	24.353	28.204	0.14	0.439	12.16	0.232	0.06	0.988	0.371	0.517	2.045	0.587	3.19	1.321	0.644	1.964	0.639	0.035	0.66	0.224
Middle	14.033	1.628	0.736	0.456	4579.1	0.011	6.886	25.533	100.409	0.029	247.105	1.138	11.413	2.407	7.608	15.792	11.008	19.416	3.204	0.781	2.75	18.528	4.4	8.233	4.364	33.909	2.563	30.963	31.463	0.053	0.22	7.227	0.077	0.076	0.988	0.556	0.345	2.444	0.361	1.418	1.51	0.663	1.227	1.788	0.07	0.575	0.235
Middle	14.293	0.995	0.722	0.458	4464.64	0.01	7.009	26.779	98.906	0.029	211.348	1.055	11.685	1.531	7.506	15.767	10.225	18.173	3.698	0.812	3.071	13.054	3.932	5.911	6.267	25.58	2.118	25.447	30.39	0.14	0.286	7.227	0.155	0.08	1.144	0.602	0.569	2.344	0.361	1.95	1.483	0.865	2.823	0.894	0.07	0.575	0.224
Middle	14.698	0.995	0.667	0.456	3547.34	0.01	6.896	22.629	95.52	0.025	129.091	1.031	12.606	1.083	7.854	15.097	7.408	17.38	3.323	1.093	3.177	13.896	4.828	6.755	7.498	28.852	2.313	15.315	14.101	0.14	0.374	4.015	0.116	0.092	0.728	0.509	0.517	2.843	0.722	1.241	1.618	0.736	1.596	0.511	0.105	0.852	0.278
Middle	14.814	1.447	0.736	0.459	4218.16	0.01	6.941	31.04	96.74	0.026	179.636	1.075	11.556	1.519	7.3	15.004	10.782	18.537	3.357	0.781	2.91	13.685	4.711	8.655	5.931	32.124	2.291	25.184	26.253	0.053	0.22	5.392	0.194	0.076	0.624	0.417	0.586	2.743	0.587	2.304	1.645	0.792	1.718	1.15	0.053	0.554	0.246
Middle	15.103	0.452	0.752	0.457	3959.4	0.01	7.026	24.636	96.596	0.026	156.536	1.03	11.179	1.467	7.711	15.058	7.611	18.13	2.607	0.937	3.071	10.843	4.555	5.911	5.483	25.283	2.27	18.138	16.072	0.105	0.154	6.424	0.31	0.076	0.884	0.648	0.379	2.095	0.316	1.418	1.308	0.792	1.35	0.511	0.053	0.341	0.246
Middle	13.989	1.628	0.686	0.457	605.599	0.01	7.041	11.997	94.567	0.025	109.152	1.265	10.674	1.731	7.259	15.41	4.994	18.408	3.033	0.968	2.723	7.474	4.828	5.489	5.595	26.473	2.259	7.242	3.407	0.018	0.264	4.245	0	0.072	1.3	0.324	0.431	2.095	0.451	1.063	1.47	0.663	0.123	0	0.088	0.639	0.246
Middle	14.669	1.085	0.676	0.462	1608.94	0.011	7.068	13.711	95.486	0.027	126.873	2.041	11.27	8.311	7.3	15.919	7.729	18.087	3.442	0.718	2.804	8.106	4.049	6.967	4.924	28.852	2.346	10.589	71.205	0.088	0.417	6.424	0.155	0.052	1.092	0.371	0.517	2.743	0.226	1.772	1.348	0.571	4.909	0.894	0.035	0.426	0.214
Middle	14.337	1.538	0.634	0.469	4902.39	0.011	7.035	40.239	101.813	0.035	314.563	1.737	11.153	6.137	8.305	15.586	16.576	20.466	3.153	0.843	3.631	18.949	3.816	6.755	5.148	28.852	2.433	28.468	62.615	0.053	0.33	12.849	0.116	0.064	0.78	0.324	0.621	1.696	0.587	1.772	1.524	0.608	6.628	0.639	0.07	0.617	0.235
Middle	14.611	1.266	0.634	0.458	741.165	0.01	6.924	10.184	93.065	0.025	102.726	1.755	10.933	3.747	8.018	15.782	5.986	17.937	3.289	0.75	2.697	5.579	4.361	7.178	5.595	25.283	2.161	8.073	31.771	0.14	0.505	5.392	0.116	0.092	0.936	0.417	0.517	3.043	0.542	1.595	1.416	0.644	1.473	0.383	0.053	0.447	0.235
Middle	14.322	1.085	0.788	0.471	4436.3	0.01	7.029	33.748	97.703	0.027	145.431	2.819	10.777	14.298	6.706	15.371	14.495	19.823	3.528	0.812	3.605	11.685	4.906	5.278	5.483	25.283	2.737	10.48	153.293	0.123	0.33	7.571	0.31	0.084	0.832	0.695	0.5	2.494	0.587	1.418	1.713	0.571	17.183	0.894	0.035	0.639	0.267
Middle	13.989	1.176	0.64	0.465	5424.13	0.011	7.043	40.487	99.899	0.033	295.332	1.795	11.192	6.349	7.629	15.562	14.908	19.609	3.272	0.625	3.177	17.159	3.621	7.389	6.826	29.745	2.454	23.521	67.226	0.053	0.395	9.751	0.116	0.08	1.403	0.417	0.345	2.145	0.722	1.95	1.483	0.755	8.346	0.894	0.105	0.468	0.299
Bottom	15.291	0.362	0.936	0.517	9035.16	0.018	7.065	31.051	101.285	0.029	230.886	5.55	10.959	29.371	8.305	16.007	15.384	21.237	3.119	1.031	3.444	10.106	4.244	7.389	6.491	26.473	2.454	17.613	359.401	0.158	0.264	19.617	0.194	0.1	1.144	0.741	0.517	2.444	0.406	1.95	1.686	0.847	71.436	1.405	0.035	0.703	0.256
Bottom	18.923	1.085	0.949	0.53	13550.4	0.547	7.319	47.169	106.447	0.028	173.25	7.094	11.633	87.525	14.52	17.157	33.04	56.299	3.92	2.343	5.1	14.843	5.14	5.067	6.938	28.555	2.693	16.453	499.272	0.298	0.395	34.302	0.155	0.092	1.248	0.139	0.328	2.394	0.542	2.481	1.47	0.663	144.725	0.894	0.228	5.877	0.192
Bottom	14.771	1.176	0.719	0.492	4355.92	0.047	7.005	16.219	98.057	0.031	273.333	1.437	11.089	5.721	8.88	15.777	12.847	21.838	3.357	0.781	4.059	10.843	4.633	6.333	6.603	34.206	2.476	21.442	82.431	0.245	0.395	13.766	0	0.08	0.988	0.371	0.431	2.344	0.813	1.595	1.429	0.847	29.211	1.022	0.105	0.575	0.278
Bottom	15.812	0.995	0.913	0.552	7131.29	0.272	7.119	25.424	99.211	0.028	207.676	3.506	11.556	32.411	15.607	16.457	26.4	71.709	4.056	1.406	4.432	13.37	4.945	6.122	6.379	33.909	2.281	18.379	263.319	0.525	0.593	16.634	0.155	0.096	0.624	0.278	0.448	2.245	0.542	3.545	1.578	0.755	63.088	1.277	0.018	0.894	0.182
Bottom	14.727	0.543	0.775	0.49	3179.21	0.015	7.024	16.661	96.224	0.026	128.652	3.986	11.05	19.234	7.444	16.418	9.636	19.437	3.374	0.687	2.777	8.948	4.244	4.644	6.491	29.745	2.335	9.364	128.344	0.105	0.22	13.422	0.194	0.104	1.248	0.417	0.483	1.895	0.361	1.063	1.659	0.736	40.259	0.639	0.035	0.468	0.171
Bottom	14.814	0.724	0.729	0.486	4335.25	0.011	7.011	16.478	96.434	0.027	148.163	1.154	11.685	2.655	7.813	16.095	10.166	18.687	3.05	0.812	3.258	9.685	4.555	6.967	5.707	25.283	2.585	17.46	85.713	0.14	0.374	12.734	0.349	0.068	0.78	0.556	0.483	2.793	0.361	2.127	1.429	0.626	20.374	0.639	0.105	0.532	0.235
Bottom	16.188	1.266	0.867	0.508	9562.44	0.013	7.02	18.444	99.861	0.033	554.553	4.318	10.868	13.907	8.018	16.487	15.244	21.323	2.948	0.718	3.258	11.58	4.439	4.644	7.386	31.232	2.367	37.681	318.695	0.175	0.374	13.537	0.155	0.096	0.936	0.324	0.586	2.644	0.722	1.772	1.551	0.921	56.461	1.533	0.123	0.596	0.182
Bottom	13.83	1.176	0.699	0.481	8101.33	0.013	7.114	15.281	96.388	0.027	273.51	3.103	10.79	14.589	7.629	16.076	13.957	19.266	3.102	0.999	4.085	9.474	4.828	6.544	5.819	29.447	2.661	21.333	209.073	0.088	0.242	13.078	0.194	0.12	1.559	0.417	0.362	2.993	0.722	1.772	1.483	0.663	39.767	1.533	0.07	0.49	0.182
Bottom	14.206	0.724	0.63	0.465	3800.56	0.014	7.122	11.026	93.924	0.025	221.686	1.26	10.959	2.962	7.403	15.028	11.946	18.215	2.897	0.843	3.044	7.79	4.672	7.178	6.155	32.124	2.183	19.473	60.878	0.158	0.33	10.554	0.155	0.088	1.144	0.509	0.431	2.544	0.542	1.418	1.483	0.626	19.515	1.15	0.035	0.724	0.267
Bottom	14.756	0.362	0.821	0.48	6697.59	0.018	7.116	14.385	96.611	0.028	263.136	4.518	10.907	24.062	7.362	16.413	13.151	20.487	3.357	0.718	3.738	7.369	4.517	6.755	7.162	29.15	2.324	22.033	308.108	0.158	0.308	9.292	0.194	0.068	0.832	0.324	0.379	2.494	0.497	1.595	1.456	0.81	43.204	1.916	0.053	0.617	0.246
Bottom	15.928	1.176	0.637	0.49	7683.06	0.018	7.084	13.802	95.113	0.026	314.619	3.163	11.296	15.542	7.67	15.738	13.98	19.694	3.562	0.906	2.83	10.317	3.932	6.544	3.693	28.257	2.606	24.637	197.033	0.193	0.374	13.078	0.077	0.052	1.455	0.556	0.517	2.644	0.587	2.127	1.537	0.608	34.121	1.022	0.158	0.617	0.235
Bottom	14.322	0.633	0.696	0.465	4569.4	0.029	7.096	13.703	94.406	0.026	184.063	1.109	10.466	4.814	7.588	16.408	11.493	19.437	3.068	0.937	4.085	12.106	4.789	7.811	5.819	28.555	2.313	19.451	52.86	0.175	0.352	11.701	0.194	0.052	1.351	0.417	0.569	3.043	0.406	2.658	1.807	0.847	9.573	0.894	0.088	0.766	0.16
Bottom	14.8	1.628	0.749	0.485	6029.24	0.011	7.09	10.329	93.361	0.028	158.498	1.295	9.921	3.014	7.362	15.899	9.391	19.03	4.056	0.718	3.551	8.422	4.906	7.389	6.379	33.314	2.291	21.092	71.732	0.14	0.286	16.749	0	0.096	0.832	0.556	0.552	2.494	0.451	1.063	1.928	0.571	16.446	1.277	0.07	0.639	0.267
Bottom	14.322	0.724	0.752	0.473	4368.3	0.011	7.107	9.711	91.914	0.024	126.276	1.146	10.946	3.682	6.747	17.182	12.838	19.394	3.289	1.718	3.258	56.327	4.828	6.967	7.05	29.745	2.465	15.293	61.628	0.158	0.286	13.078	0.155	0.064	0.936	0.324	0.379	1.596	0.587	1.772	1.497	0.663	11.782	0.894	0.07	0.852	0.331
Bottom	15.494	0.543	0.676	0.48	3611.06	0.013	7.159	8.428	92.128	0.027	137.727	1.618	10.751	6.357	8.285	16.237	10.868	16.437	3.153	0.843	3.551	7.79	4.594	6.122	5.372	27.96	2.411	19.823	93.246	0.14	0.33	9.063	0.077	0.084	0.728	0.371	0.517	2.095	0.587	1.063	1.443	0.829	21.724	1.022	0.14	1.15	0.192
Bottom	14.38	0.814	0.657	0.47	2787.64	0.014	7.096	11.039	92.272	0.026	151.23	1.368	10.959	3.55	7.813	16.193	9.975	19.437	3.05	0.843	3.311	9.053	4.633	5.911	5.819	25.58	2.139	17.175	63.517	0.823	0.22	11.816	0.077	0.08	0.468	0.324	0.604	2.344	0.587	2.304	1.389	0.571	12.273	0.894	0.053	0.681	0.256
Bottom	14.886	1.085	0.755	0.493	4895.87	0.014	7.151	8.297	93.216	0.027	117.479	1.243	10.284	2.95	8.634	17.284	10.415	18.173	3.221	0.937	3.898	8.843	5.217	8.655	6.267	33.017	2.552	18.991	65.597	0.14	0.549	12.734	0.232	0.068	1.04	0.509	0.552	3.342	0.406	2.127	1.564	0.736	12.887	0.894	0.07	0.639	0.214
Bottom	13.787	0.995	0.647	0.483	3843.85	0.01	7.105	9.77	91.97	0.027	135.99	1.891	9.753	6.318	7.588	15.904	9.133	17.615	3.477	0.937	2.67	7.79	4.517	4.855	6.043	23.201	2.519	17.941	126.462	0.123	0.286	10.898	0.116	0.056	0.78	0.602	0.448	2.693	0.497	1.063	1.564	0.865	19.392	1.022	0.088	0.639	0.267

## Sheet: Sheet4
P*G	Gene	Pos
SPT_top	SPT	Top
SPT_top	SPT	Top
SPT_top	SPT	Top
SPT_top	SPT	Top
SPT_top	SPT	Top
SPT_top	SPT	Top
SPT_top	SPT	Top
SPT_top	SPT	Top
SPT_top	SPT	Top
SPT_top	SPT	Top
SPT_top	SPT	Top
SPT_top	SPT	Top
SPT_top	SPT	Top
SPT_top	SPT	Top
SPT_top	SPT	Top
SPT_top	SPT	Top
SPT_top	SPT	Top
SPT_top	SPT	Top
SPT_middle	SPT	Middle
SPT_middle	SPT	Middle
SPT_middle	SPT	Middle
SPT_middle	SPT	Middle
SPT_middle	SPT	Middle
SPT_middle	SPT	Middle
SPT_middle	SPT	Middle
SPT_middle	SPT	Middle
SPT_middle	SPT	Middle
SPT_middle	SPT	Middle
SPT_middle	SPT	Middle
SPT_middle	SPT	Middle
SPT_middle	SPT	Middle
SPT_middle	SPT	Middle
SPT_middle	SPT	Middle
SPT_middle	SPT	Middle
SPT_middle	SPT	Middle
SPT_middle	SPT	Middle
SPT_bottom	SPT	Bottom
SPT_bottom	SPT	Bottom
SPT_bottom	SPT	Bottom
SPT_bottom	SPT	Bottom
SPT_bottom	SPT	Bottom
SPT_bottom	SPT	Bottom
SPT_bottom	SPT	Bottom
SPT_bottom	SPT	Bottom
SPT_bottom	SPT	Bottom
SPT_bottom	SPT	Bottom
SPT_bottom	SPT	Bottom
SPT_bottom	SPT	Bottom
SPT_bottom	SPT	Bottom
SPT_bottom	SPT	Bottom
SPT_bottom	SPT	Bottom
SPT_bottom	SPT	Bottom
SPT_bottom	SPT	Bottom
SPT_bottom	SPT	Bottom
astcl1_top	astcl1	Top
astcl1_top	astcl1	Top
astcl1_top	astcl1	Top
astcl1_top	astcl1	Top
astcl1_top	astcl1	Top
astcl1_top	astcl1	Top
astcl1_top	astcl1	Top
astcl1_top	astcl1	Top
astcl1_top	astcl1	Top
astcl1_top	astcl1	Top
astcl1_top	astcl1	Top
astcl1_top	astcl1	Top
astcl1_top	astcl1	Top
astcl1_top	astcl1	Top
astcl1_top	astcl1	Top
astcl1_top	astcl1	Top
astcl1_top	astcl1	Top
astcl1_top	astcl1	Top
astcl1_middle	astcl1	Middle
astcl1_middle	astcl1	Middle
astcl1_middle	astcl1	Middle
astcl1_middle	astcl1	Middle
astcl1_middle	astcl1	Middle
astcl1_middle	astcl1	Middle
astcl1_middle	astcl1	Middle
astcl1_middle	astcl1	Middle
astcl1_middle	astcl1	Middle
astcl1_middle	astcl1	Middle
astcl1_middle	astcl1	Middle
astcl1_middle	astcl1	Middle
astcl1_middle	astcl1	Middle
astcl1_middle	astcl1	Middle
astcl1_middle	astcl1	Middle
astcl1_middle	astcl1	Middle
astcl1_middle	astcl1	Middle
astcl1_middle	astcl1	Middle
astcl1_bottom	astcl1	Bottom
astcl1_bottom	astcl1	Bottom
astcl1_bottom	astcl1	Bottom
astcl1_bottom	astcl1	Bottom
astcl1_bottom	astcl1	Bottom
astcl1_bottom	astcl1	Bottom
astcl1_bottom	astcl1	Bottom
astcl1_bottom	astcl1	Bottom
astcl1_bottom	astcl1	Bottom
astcl1_bottom	astcl1	Bottom
astcl1_bottom	astcl1	Bottom
astcl1_bottom	astcl1	Bottom
astcl1_bottom	astcl1	Bottom
astcl1_bottom	astcl1	Bottom
astcl1_bottom	astcl1	Bottom
astcl1_bottom	astcl1	Bottom
astcl1_bottom	astcl1	Bottom
astcl1_bottom	astcl1	Bottom

## Sheet: 33 element
Genotype	Position	Sample_Type	Mg	Li	Ca	Ti	Cl	Mn	Hg	Na	Cu	Sr	Y	Ba	B	Cr	Fe	Ni	Br	In	Sn	Sb	I	Cs	P	Zn	Mo	Ga	S	Si	Te	Bi	V	Pd	Sc
Y-6	Top	Y-6_top_1_1	264.368	14.351	2.511	0.764	0.024	5.573	0.383	0.444	4.272	2.786	0.018	0.368	1.556	16.687	18.344	1.281	2.574	0.948	5.786	0.813	1.807	0.755	7.835	11.264	2.983	7.709	132.074	7.881	4.076	0.363	11.751	0.884	31.377
Y-6	Top	Y-6_top_1_2	1146.92	14.365	2.915	4.638	0.025	10.564	0.894	0.446	5.928	41.968	0.088	4.541	1.579	17.275	23.123	1.593	2.737	0.724	6.185	0.767	1.847	0.957	14.488	13.054	3.671	6.541	136.9	7.84	4.431	0.331	12.94	1.144	31.883
Y-6	Top	Y-6_top_1_3	560.439	13.28	2.456	1.471	0.024	7.675	0.639	0.437	4.513	11.98	0.14	1.105	1.382	16.364	21.173	1.593	2.595	0.897	5.985	0.903	2.05	0.829	10.637	8.632	2.639	6.775	134.076	7.809	4.254	0.288	10.746	0.988	29.989
Y-6	Top	Y-6_top_1_4	603.264	14.394	2.203	0.784	0.025	6.076	1.15	0.437	4.513	3.386	0.035	0	1.294	16.643	20.294	1.468	2.498	0.828	5.038	0.632	1.982	0.921	10	11.159	2.983	6.853	133.105	7.713	3.19	0.47	10.418	0.936	29.094
Y-6	Top	Y-6_top_1_5	1365.17	13.743	3.452	12.912	0.025	8.463	0.128	0.446	5.394	106.32	0.07	13.992	1.422	16.795	22.009	1.562	2.617	0.828	5.686	0.903	1.686	0.571	16.119	13.791	4.474	5.334	134.71	7.691	4.076	0.417	10.295	1.04	28.795
Y-6	Top	Y-6_top_1_6	1748.38	13.989	2.788	6.189	0.028	12.589	1.15	0.447	6.408	29.727	0.088	1.841	1.346	16.511	20.83	1.124	2.552	0.724	4.888	0.497	1.915	0.902	21.674	18.317	5.277	5.373	133.253	7.608	3.013	0.449	9.331	0.676	26.058
Y-6	Top	Y-6_top_2_1	1707.93	13.526	3.668	12.723	0.031	11.144	1.022	0.454	6.168	107.749	0.07	10.923	1.366	17.255	24.688	1.78	2.606	0.638	4.539	0.722	1.766	0.921	34.479	25.266	5.507	5.101	133.742	7.552	3.367	0.31	10.52	0.78	26.798
Y-6	Top	Y-6_top_2_2	1127.11	14.221	2.45	4.298	0.026	7.847	1.022	0.455	4.513	44.158	0.088	4.787	1.139	16.423	20.402	1.031	2.443	0.69	5.736	0.722	1.686	0.976	22.88	12.001	4.015	4.517	128.63	7.581	3.545	0.278	9.618	0.832	23.905
Y-6	Top	Y-6_top_2_3	1113.67	13.685	2.785	6.225	0.028	8.132	0.511	0.464	5.26	66.99	0.158	10.678	1.143	16.58	21.259	1.499	2.443	0.552	4.439	0.497	1.726	0.736	20.644	14.633	4.13	5.256	128.837	7.501	2.304	0.31	9.597	0.936	25.267
Y-6	Top	Y-6_top_2_4	2898.81	14.177	3.47	12.914	0.035	17.242	1.022	0.463	6.649	118.761	0.088	14.851	1.31	16.589	22.588	1.718	2.53	0.655	4.988	0.632	1.766	0.608	56.848	30.424	5.965	4.906	134.129	7.527	2.658	0.299	9.577	1.092	23.827
Y-6	Top	Y-6_top_2_5	3511.2	15.074	3.821	16.211	0.035	15.235	1.15	0.551	5.367	175.355	0.158	23.933	1.208	16.736	22.609	1.031	2.302	0.5	4.988	0.722	1.807	0.829	57.769	20.739	4.589	4.478	132.803	7.61	3.013	0.353	9.372	0.624	24.709
Y-6	Top	Y-6_top_2_6	194.385	14.655	1.662	0.712	0.024	5.261	0.383	0.433	3.525	3.9	0.088	0.245	1.093	15.185	18.858	1.281	2.433	0.672	3.791	0.993	1.834	0.755	8.719	8.422	2.868	4.166	121.701	7.545	2.836	0.278	8.941	0.832	22.387
Y-6	Top	Y-6_top_3_1	102.146	14.713	1.494	0.46	0.023	4.826	0.639	0.433	2.83	1.05	0.14	0	0.91	16.041	17.958	0.875	2.313	0.448	3.691	0.542	1.739	0.571	5.743	8.001	2.753	4.517	119.911	7.504	3.19	0.363	8.613	1.144	21.621
Y-6	Top	Y-6_top_3_2	467.732	13.801	1.603	0.592	0.023	6.298	0.383	0.439	3.792	1.929	0.035	0.123	0.962	15.895	17.572	1.031	2.563	0.431	5.088	0.497	1.915	0.81	8.793	9.685	3.671	4.049	119.573	7.438	3.19	0.31	8.326	0.884	22.932
Y-6	Top	Y-6_top_3_3	1955.22	14.394	1.891	3.302	0.025	16.853	0.639	0.46	6.061	36.371	0.123	2.577	1.09	16.335	19.137	1.718	2.183	0.707	3.841	0.587	1.726	0.773	16.319	14.633	4.015	3.971	122.301	7.547	3.19	0.331	8.716	0.884	21.362
Y-6	Top	Y-6_top_3_4	1427.32	14.192	1.529	1.123	0.025	13.237	0.511	0.45	4.619	13.843	0.088	0.123	1.169	15.689	18.323	1.093	2.237	0.569	3.841	0.451	1.645	0.81	16.8	13.054	3.212	4.789	120.827	7.523	1.95	0.267	8.818	0.468	20
Y-6	Top	Y-6_top_3_5	1963.42	14.915	1.836	4.15	0.025	15.335	1.022	0.458	6.569	37.915	0.105	4.05	1.264	15.836	19.501	1.249	2.02	0.517	3.641	0.677	1.766	1.123	14.439	14.633	3.097	4.789	121.7	7.503	1.063	0.31	9.474	0.936	20.622
Y-6	Top	Y-6_top_3_6	746.548	13.975	1.478	0.76	0.023	7.263	0.766	0.444	3.605	4.779	0.105	0.123	1.051	16.017	18.173	0.999	2.443	0.535	3.591	0.632	1.618	0.644	9.751	9.474	4.13	3.738	117.15	7.375	3.013	0.321	8.859	0.884	19.429
Y-6	Middle	Y-6_middle_1_1	104.484	14.423	1.335	0.404	0.023	4.862	0.766	0.437	3.097	1.093	0.018	0.491	0.88	15.576	18.666	0.968	2.454	0.517	3.841	0.542	1.632	0.884	5.021	7.685	1.95	4.711	114.253	7.463	3.013	0.342	8.736	0.728	19.429
Y-6	Middle	Y-6_middle_1_2	137.996	14.221	1.387	0.436	0.023	4.523	0.766	0.436	3.097	1.093	0.193	0.123	0.969	14.999	18.323	0.718	2.378	0.569	4.589	0.677	1.497	0.792	5.371	6.843	2.18	4.088	114.362	7.344	2.658	0.331	8.613	0.988	20.363
Y-6	Middle	Y-6_middle_1_3	1202.05	14.337	1.425	0.935	0.024	5.202	0.511	0.448	2.83	5.229	0.088	0.614	1.077	15.234	17.937	1.062	2.281	0.569	3.741	0.497	1.645	0.884	8.638	9.264	3.442	3.971	114.923	7.553	2.658	0.353	8.1	1.3	19.429
Y-6	Middle	Y-6_middle_1_4	225.14	14.076	1.27	0.576	0.023	4.786	0.511	0.438	2.804	3.471	0.105	0.614	0.926	16.041	17.787	1.187	2.541	0.345	4.439	0.677	1.874	0.81	5.396	6.211	3.327	4.439	113.897	7.565	3.367	0.363	9.044	0.78	19.818
Y-6	Middle	Y-6_middle_1_5	78.07	14.091	1.326	0.436	0.023	4.31	0.128	0.44	2.697	1.136	0.088	0	0.913	15.606	17.615	1.249	2.422	0.552	3.691	0.542	1.739	0.608	5.076	6.527	2.868	4.088	113.132	7.473	3.19	0.288	9.597	0.78	18.625
Y-6	Middle	Y-6_middle_1_6	331.346	13.888	1.322	0.532	0.023	4.84	0.766	0.438	3.418	2.657	0.035	0.368	0.758	15.904	16.651	0.937	2.281	0.552	4.589	0.632	1.389	0.663	6.313	7.369	3.212	4.322	112.8	7.398	3.19	0.321	8.141	0.884	19.222
Y-6	Middle	Y-6_middle_2_1	3790.18	14.264	1.305	1.243	0.027	7.552	0.383	0.446	2.83	38.837	0.07	2.332	1.07	14.745	19.501	0.875	2.422	0.517	4.09	0.271	1.632	0.81	13.346	8.843	3.556	4.244	114.316	7.376	1.95	0.321	8.018	1.092	16.718
Y-6	Middle	Y-6_middle_2_2	16800.8	15.103	2.461	9.205	0.053	13.373	0.894	0.5	3.925	130.45	0.053	12.764	1.271	16.717	19.609	1.249	2.595	0.655	3.841	0.497	1.591	1.086	34.765	12.106	6.31	4.711	123.596	7.526	3.013	0.31	9.044	0.468	19.611
Y-6	Middle	Y-6_middle_2_3	9143.36	15.176	3.75	17.307	0.035	13.151	0.766	0.488	4.059	169.644	0.07	24.792	1.034	16.144	20.53	1.187	2.671	0.483	3.442	0.767	1.551	0.626	24.102	12.948	6.424	4.672	117.901	7.449	2.304	0.299	8.9	0.78	17.613
Y-6	Middle	Y-6_middle_2_4	4253.56	15.248	1.264	1.131	0.026	7.457	0.383	0.451	3.284	23.938	0.228	2.577	0.913	15.395	16.865	0.968	2.215	0.483	3.043	0.497	1.942	0.718	10.98	7.58	2.639	4.478	111.563	7.452	3.367	0.224	8.059	0.988	16.99
Y-6	Middle	Y-6_middle_2_5	13161.5	15.017	2.553	11.21	0.043	12.847	1.15	0.508	4.245	176.357	0.21	18.41	1.113	16.345	19.373	0.875	2.324	0.586	3.841	0.722	1.699	0.663	30.545	12.948	4.015	4.478	118.893	7.357	3.367	0.363	7.793	1.092	16.861
Y-6	Middle	Y-6_middle_2_6	9494.85	14.337	2.745	10.049	0.035	14.6	0.511	0.472	3.978	204.111	0.14	19.76	1.005	16.027	21.237	0.999	2.726	0.448	3.092	0.497	1.645	0.792	23.284	11.896	5.048	4.166	117.276	7.354	2.304	0.235	8.757	0.624	17.6
Y-6	Middle	Y-6_middle_3_1	2653.89	14.785	1.29	1.055	0.025	10.546	0.766	0.467	3.311	19.459	0.14	1.964	0.962	15.17	17.958	1.031	2.118	0.293	3.691	0.632	1.686	0.792	11.592	11.369	3.442	4.283	109.069	7.188	3.19	0.299	8.141	0.832	16.549
Y-6	Middle	Y-6_middle_3_2	1257.27	14.423	1.175	0.959	0.024	6.792	0.766	0.461	3.177	7.157	0.105	0.614	0.877	15.718	17.958	1.062	2.541	0.655	4.09	0.767	1.739	0.644	7.693	6.843	2.639	4.517	108.361	7.247	2.481	0.235	7.239	1.04	15.473
Y-6	Middle	Y-6_middle_3_3	274.627	14.597	1.201	0.436	0.023	4.654	0.511	0.449	2.67	1.007	0.088	0.245	0.758	15.048	18.215	0.937	2.454	0.431	3.591	0.767	1.564	0.644	5.343	8.632	2.294	4.01	107.152	7.166	3.545	0.182	8.08	0.624	15.992
Y-6	Middle	Y-6_middle_3_4	1160.92	14.901	1.217	0.931	0.024	9.682	0.639	0.453	3.044	9.343	0.158	0.859	0.906	15.616	17.873	0.999	2.237	0.483	3.541	0.677	1.51	0.644	9.848	8.738	2.753	4.205	106.593	7.255	3.19	0.31	8.941	0.468	16.861
Y-6	Middle	Y-6_middle_3_5	705.044	13.859	1.216	3.163	0.023	6.66	0.511	0.454	3.978	5.486	0.053	0.614	0.791	15.033	16.479	1.124	2.085	0.397	2.743	0.497	1.591	0.589	6.456	8.001	1.835	4.594	105.339	7.264	2.304	0.321	7.998	1.403	15.888
Y-6	Middle	Y-6_middle_3_6	2545.76	14.988	1.106	0.959	0.023	7.068	0.894	0.473	2.884	10.093	0.158	1.596	0.814	15.195	18.044	1.124	2.324	0.379	3.392	0.542	1.659	0.681	10.294	7.369	2.409	4.4	105.668	7.283	3.013	0.288	7.567	0.832	14.915
Y-6	Bottom	Y-6_bottom_1_1	14059.5	14.843	4.264	18.994	0.032	15.031	1.277	0.492	4.459	228.574	0.07	37.926	0.965	16.198	21.023	1.187	2.433	0.5	3.192	0.677	1.308	0.773	17.184	10.422	32.581	3.738	110.829	7.304	1.595	0.288	8.326	1.144	16.005
Y-6	Bottom	Y-6_bottom_1_2	10767	14.525	3.11	13.683	0.032	14.651	1.022	0.471	3.204	144.069	0.158	34.734	0.857	16.359	20.809	1.124	2.281	0.466	2.743	0.542	1.375	0.755	13.563	10.001	34.646	3.855	108.314	7.17	2.304	0.353	8.613	0.936	15.538
Y-6	Bottom	Y-6_bottom_1_3	7856.56	15.103	1.777	5.506	0.028	15.176	1.405	0.469	3.525	74.303	0.105	10.064	0.929	16.139	19.759	0.781	2.118	0.466	2.444	0.813	1.726	0.921	17.323	10.527	24.206	4.517	108.854	7.276	2.836	0.214	8.49	0.832	15.187
Y-6	Bottom	Y-6_bottom_1_4	5791.56	14.423	2.278	9.118	0.026	12.177	0.511	0.472	3.418	132.313	0.105	22.706	0.808	16.315	18.13	0.937	2.509	0.414	2.893	0.587	1.497	0.939	12.871	6.737	24.092	4.205	106.514	7.071	2.481	0.288	7.936	0.988	15.032
Y-6	Bottom	Y-6_bottom_1_5	7021.66	14.713	1.522	3.582	0.027	11.887	0.894	0.468	3.792	62.7	0.228	9.819	0.772	15.596	18.644	1.156	2.324	0.5	3.392	0.316	1.375	0.626	13.076	8.843	21.797	4.439	106.999	7.121	3.367	0.203	7.772	0.728	14.837
Y-6	Bottom	Y-6_bottom_1_6	8155.95	15.291	1.188	1.371	0.027	8.92	1.022	0.487	3.792	34.42	0.07	7.241	0.864	15.816	17.551	0.937	2.324	0.483	3.292	0.361	1.375	0.534	11.02	7.685	20.535	4.205	105.777	7.017	1.772	0.363	7.936	0.884	14.383
Y-6	Bottom	Y-6_bottom_2_1	6756.51	14.365	5.263	31.631	0.03	11.498	1.277	0.478	3.738	299.435	0.07	34.244	0.854	15.493	18.43	0.875	2.335	0.466	2.245	0.813	1.726	0.608	15.63	9.79	16.749	4.322	108.258	6.992	3.013	0.224	8.592	0.78	14.435
Y-6	Bottom	Y-6_bottom_2_2	9918.68	15.48	7.158	38.023	0.028	15.358	1.277	0.49	4.299	357.416	0.158	53.514	0.998	15.792	21.28	0.75	2.443	0.379	2.743	0.542	1.551	0.736	21.598	10.843	18.47	3.932	108.898	6.985	3.19	0.31	7.875	1.196	13.709
Y-6	Bottom	Y-6_bottom_2_3	13395.4	14.713	2.49	11.14	0.035	15.638	1.277	0.529	4.539	157.45	0.21	26.511	0.916	16.531	20.916	0.812	2.454	0.431	2.494	0.361	1.443	0.792	26.838	15.475	19.962	3.777	111.899	7.153	1.772	0.267	7.383	0.832	14.344
Y-6	Bottom	Y-6_bottom_2_4	9285.53	14.018	2.561	11.405	0.029	13.559	1.15	0.472	3.631	100.712	0.175	13.501	0.887	16.002	19.266	0.937	2.433	0.724	2.793	0.406	1.348	0.736	16.402	12.422	17.438	4.555	110.15	7.022	2.836	0.16	7.485	1.04	13.787
Y-6	Bottom	Y-6_bottom_2_5	9192.44	14.944	5.149	27.35	0.028	13.59	0.639	0.47	4.352	282.989	0.123	53.269	0.906	15.713	19.073	0.781	2.248	0.517	2.843	0.316	1.443	0.718	20.437	10.317	23.403	4.01	109.597	7.005	3.013	0.331	7.69	0.936	16.186
Y-6	Bottom	Y-6_bottom_2_6	9343.14	15.132	1.886	6.793	0.028	14.27	1.788	0.47	4.005	97.342	0.158	11.046	0.772	15.743	20.187	1.187	2.15	0.655	3.342	0.451	1.375	0.644	19.015	11.264	21.338	4.361	108.382	6.967	2.127	0.31	8.49	0.936	13.436
Y-6	Bottom	Y-6_bottom_3_1	5343.03	14.163	2.329	9.074	0.026	9.011	0.383	0.486	3.631	103.528	0.193	20.374	0.795	15.875	18.43	0.781	2.085	0.569	3.043	0.587	1.429	0.81	9.368	7.58	6.424	3.426	102.445	6.992	2.658	0.267	7.177	0.572	13.605
Y-6	Bottom	Y-6_bottom_3_2	10249.3	14.785	2.242	7.889	0.028	16.68	0.894	0.482	4.352	94.704	0.245	21.233	0.841	16.492	17.53	1.343	2.378	0.517	2.893	0.497	1.51	0.608	12.812	10.738	10.095	4.4	104.94	6.854	1.95	0.288	7.608	0.676	13.799
Y-6	Bottom	Y-6_bottom_3_3	12741.9	15.653	5.332	30.231	0.03	17.221	0.639	0.52	4.539	293.948	0.263	57.565	0.854	15.831	20.873	1.468	2.411	0.483	2.195	0.497	1.497	0.829	12.891	9.474	8.26	4.633	104.873	6.915	3.013	0.267	7.916	0.988	13.514
Y-6	Bottom	Y-6_bottom_3_4	5992.13	14.134	3.529	17.381	0.026	11.421	0.894	0.481	3.738	179.663	0.158	22.583	0.821	15.728	20.209	1.312	2.574	0.5	2.743	0.767	1.362	0.847	10.155	6.527	5.965	4.166	102.513	6.928	1.95	0.256	7.629	0.78	13.696
Y-6	Bottom	Y-6_bottom_3_5	6924.72	15.263	4.78	26.638	0.027	12.191	1.405	0.486	3.685	230.108	0.228	29.212	0.942	15.919	19.823	0.999	2.378	0.604	2.943	0.406	1.335	0.663	11.132	7.474	7.342	4.283	102.9	6.89	2.127	0.267	8.121	0.988	14.046
Y-6	Bottom	Y-6_bottom_3_6	9430.68	13.222	4.196	23.382	0.028	16.277	1.533	0.495	2.937	287.011	0.193	59.407	0.939	16.139	20.316	1.312	2.183	0.448	2.245	0.587	1.645	0.681	13.51	8.527	19.044	4.049	106.41	6.902	2.304	0.31	8.51	0.78	13.968
astcl1	Top	astcl1_top_1_1	1670.54	14.467	1.218	2.73	0.037	9.445	0.766	0.457	3.578	23.832	0.07	0.368	0.706	15.19	16.887	0.999	2.378	0.414	2.793	0.587	1.402	0.7	14.561	10.738	3.786	5.062	109.66	6.954	1.595	0.235	8.182	0.728	14.111
astcl1	Top	astcl1_top_1_2	1963.54	14.525	2.436	14.878	0.031	12.711	0.766	0.455	4.726	61.478	0.14	4.296	0.755	15.943	20.38	0.875	2.226	0.414	2.344	0.542	1.578	0.626	27.535	11.58	7.457	4.127	110.822	6.959	2.127	0.288	7.526	1.144	13.722
astcl1	Top	astcl1_top_1_3	3225.43	15.161	3.447	14.603	0.032	13.798	0.639	0.458	4.406	64.356	0.158	10.064	0.745	15.924	19.759	1.031	2.27	0.414	3.142	0.316	1.524	0.736	27.474	12.001	7.801	3.66	112.508	6.983	3.19	0.224	9.269	1.455	12.93
astcl1	Top	astcl1_top_1_4	702.273	14.264	1.502	3.466	0.029	9.106	0.639	0.454	3.578	23.189	0.035	0.614	0.788	15.552	16.994	0.875	2.465	0.397	3.043	0.316	1.537	0.608	17.46	9.264	5.048	4.322	104.719	6.988	2.127	0.31	7.834	1.248	13.268
astcl1	Top	astcl1_top_1_5	3010.11	14.105	2.869	14.325	0.034	16.2	0.639	0.457	5.047	71.561	0.07	4.296	0.775	15.586	18.451	0.687	2.02	0.535	2.145	0.587	1.807	0.589	32.723	16.633	10.784	3.504	111.118	7.076	1.95	0.224	8.859	0.936	13.735
astcl1	Top	astcl1_top_1_6	3579.1	14.64	3.63	19.505	0.031	16.522	1.022	0.459	4.806	70.296	0.105	6.628	0.68	15.606	17.83	0.593	2.313	0.397	3.192	0.361	1.524	0.626	29.8	14.106	12.734	5.14	112.936	7.953	2.304	0.246	8.162	0.988	13.514
astcl1	Top	astcl1_top_2_1	3294.38	15.031	1.446	3.398	0.026	12.313	0.894	0.474	4.032	23.51	0.14	2.946	0.86	15.616	18.215	0.812	1.933	0.431	2.344	0.271	1.537	0.626	38.996	26.213	5.736	4.322	102.418	6.724	0.886	0.288	7.629	0.832	12.671
astcl1	Top	astcl1_top_2_2	3879.78	14.886	2.807	13.128	0.028	14.65	0.255	0.485	5.634	95.13	0.14	15.71	0.768	15.337	19.373	0.906	2.367	0.517	2.394	0.406	1.51	0.792	41.472	30.319	6.539	3.971	104.211	6.741	1.772	0.278	7.731	0.832	12.593
astcl1	Top	astcl1_top_2_3	3465.83	14.915	4.831	22.875	0.027	16.436	0.766	0.492	5.581	129.987	0.14	22.215	0.821	15.674	19.566	0.875	2.313	0.604	3.142	0.497	1.537	0.644	40.547	37.689	7.686	4.244	104.313	6.747	1.595	0.256	7.362	1.144	12.347
astcl1	Top	astcl1_top_2_4	150.163	14.38	0.994	0.74	0.023	5.139	0.639	0.456	2.937	1.586	0.035	0.245	0.657	15.66	18.023	0.843	2.389	0.397	3.092	0.361	1.47	0.663	6.524	10.106	3.442	3.31	96.27	6.742	1.063	0.192	7.916	0.572	11.919
astcl1	Top	astcl1_top_2_5	3798.82	14.988	2.316	8.398	0.027	16.001	1.405	0.473	5.287	58.12	0.105	10.555	0.762	15.831	18.494	0.875	2.378	0.517	3.043	0.181	1.51	0.829	40.144	30.74	7.916	3.816	102.738	6.628	2.304	0.192	7.998	1.04	12.334
astcl1	Top	astcl1_top_2_6	4251.95	13.989	5.779	27.897	0.027	15.552	0.639	0.494	5.554	182.337	0.123	25.774	0.841	15.86	20.294	0.968	2.172	0.535	2.544	0.632	1.402	0.7	45.274	33.056	8.604	4.984	103.248	6.857	2.304	0.214	7.259	1.04	11.828
astcl1	Top	astcl1_top_3_1	2447	14.597	1.458	3.318	0.025	7.566	0.639	0.458	2.857	23.767	0.088	0.982	0.752	15.665	17.187	0.843	2.281	0.379	2.494	0.406	1.888	0.608	24.403	8.106	5.507	4.4	99.776	6.733	1.595	0.214	7.506	0.884	11.504
astcl1	Top	astcl1_top_3_2	4113.5	14.062	1.485	4.882	0.031	9.296	1.022	0.462	3.017	34.506	0.105	3.927	0.929	15.361	17.937	0.593	2.215	0.483	2.394	0.722	1.47	0.626	31.271	10.422	6.998	4.361	100.317	6.838	2.127	0.224	7.916	1.248	11.711
astcl1	Top	astcl1_top_3_3	3640.12	14.669	1.582	4.586	0.028	11.262	0.766	0.466	3.792	52.815	0.123	2.823	0.834	15.665	17.98	0.656	2.226	0.431	2.344	0.677	1.281	0.81	31.084	9.264	7.457	5.14	100.736	6.885	2.481	0.363	7.69	0.624	11.763
astcl1	Top	astcl1_top_3_4	2284.74	14.828	1.373	3.71	0.026	8.273	0.766	0.458	3.925	28.847	0.14	1.35	0.772	15.508	19.501	0.843	2.096	0.448	2.843	0.767	1.713	0.497	21.973	10.843	6.768	4.166	99.379	6.967	2.127	0.214	6.849	0.832	11.789
astcl1	Top	astcl1_top_3_5	2010.82	14.091	1.718	4.91	0.026	11.38	1.405	0.459	2.777	54.359	0.07	7.241	0.768	15.567	19.137	0.781	2.465	0.483	2.394	0.497	1.605	0.644	32.563	10.211	7.227	4.361	99.023	6.878	2.127	0.15	7.321	0.78	12.567
astcl1	Top	astcl1_top_3_6	4054.03	14.163	1.858	4.446	0.029	8.925	0.894	0.463	3.551	43.253	0.035	4.664	0.9	15.293	16.501	0.906	2.367	0.414	1.895	0.451	1.51	0.626	28.388	9.685	9.636	4.283	101.347	6.801	2.127	0.246	7.649	1.144	11.971
astcl1	Middle	astcl1_middle_1_1	6561.13	14.308	2.385	8.757	0.028	11.855	0.766	0.464	3.471	116.16	0.21	13.378	0.765	14.984	19.459	0.999	2.563	0.328	2.195	0.316	1.564	0.663	41.595	15.159	7.571	4.01	102.832	6.896	1.95	0.192	6.87	1.144	11.413
astcl1	Middle	astcl1_middle_1_2	4091.59	14.351	2.313	9.365	0.027	13.233	0.639	0.462	3.071	97.212	0.105	14.114	0.624	15.699	19.566	0.812	2.693	0.397	3.043	0.542	1.497	0.718	31.873	17.896	9.178	3.894	101.184	6.889	2.481	0.224	7.321	1.403	11.984
astcl1	Middle	astcl1_middle_1_3	8714.85	14.973	3.734	18.625	0.029	12.34	1.15	0.472	3.525	225.107	0.14	36.452	0.732	15.895	19.48	0.937	2.302	0.379	2.693	0.181	1.659	0.792	47.559	15.475	8.719	4.322	104.622	6.88	1.95	0.288	8.059	0.988	11.141
astcl1	Middle	astcl1_middle_1_4	5937.26	14.192	1.922	7.245	0.029	13.767	0.766	0.461	3.444	78.593	0.105	8.1	0.686	15.601	18.494	0.937	2.606	0.552	1.945	0.316	1.659	0.608	41.596	17.475	10.095	5.178	103.806	6.929	3.19	0.246	7.649	1.3	12.282
astcl1	Middle	astcl1_middle_1_5	4544.76	14.872	2.407	9.553	0.027	11.443	0.766	0.462	3.498	104.552	0.21	13.255	0.719	15.748	19.951	0.999	2.248	0.517	3.442	0.271	1.726	0.626	35.357	16.001	10.44	4.049	100.792	6.891	1.418	0.15	8.326	1.092	11.4
astcl1	Middle	astcl1_middle_1_6	8680.02	14.264	2.698	11.314	0.028	12.784	1.15	0.47	3.818	152.743	0.053	20.128	0.827	15.728	20.959	0.906	2.682	0.569	3.192	0.406	1.416	0.884	46.673	17.159	13.422	4.633	104.372	7.052	1.95	0.246	6.89	0.936	11.024
astcl1	Middle	astcl1_middle_2_1	4206.17	14.539	1.022	1.179	0.029	10.891	0.639	0.454	3.124	28.204	0.14	1.964	0.742	15.743	18.558	0.906	2.617	0.517	2.045	0.587	1.321	0.644	24.637	15.475	12.16	5.412	98.881	6.885	3.19	0.224	6.993	0.988	12.502
astcl1	Middle	astcl1_middle_2_2	4579.1	14.033	1.138	2.407	0.029	11.008	1.788	0.456	2.75	31.463	0.053	1.227	0.736	15.792	19.416	0.781	2.563	0.345	2.444	0.361	1.51	0.663	25.533	18.528	7.227	4.4	100.409	6.886	1.418	0.235	7.608	0.988	11.413
astcl1	Middle	astcl1_middle_2_3	4464.64	14.293	1.055	1.531	0.029	10.225	0.894	0.458	3.071	30.39	0.14	2.823	0.722	15.767	18.173	0.812	2.118	0.569	2.344	0.361	1.483	0.865	26.779	13.054	7.227	3.932	98.906	7.009	1.95	0.224	7.506	1.144	11.685
astcl1	Middle	astcl1_middle_2_4	3547.34	14.698	1.031	1.083	0.025	7.408	0.511	0.456	3.177	14.101	0.14	1.596	0.667	15.097	17.38	1.093	2.313	0.517	2.843	0.722	1.618	0.736	22.629	13.896	4.015	4.828	95.52	6.896	1.241	0.278	7.854	0.728	12.606
astcl1	Middle	astcl1_middle_2_5	4218.16	14.814	1.075	1.519	0.026	10.782	1.15	0.459	2.91	26.253	0.053	1.718	0.736	15.004	18.537	0.781	2.291	0.586	2.743	0.587	1.645	0.792	31.04	13.685	5.392	4.711	96.74	6.941	2.304	0.246	7.3	0.624	11.556
astcl1	Middle	astcl1_middle_2_6	3959.4	15.103	1.03	1.467	0.026	7.611	0.511	0.457	3.071	16.072	0.105	1.35	0.752	15.058	18.13	0.937	2.27	0.379	2.095	0.316	1.308	0.792	24.636	10.843	6.424	4.555	96.596	7.026	1.418	0.246	7.711	0.884	11.179
astcl1	Middle	astcl1_middle_3_1	605.599	13.989	1.265	1.731	0.025	4.994	0	0.457	2.723	3.407	0.018	0.123	0.686	15.41	18.408	0.968	2.259	0.431	2.095	0.451	1.47	0.663	11.997	7.474	4.245	4.828	94.567	7.041	1.063	0.246	7.259	1.3	10.674
astcl1	Middle	astcl1_middle_3_2	1608.94	14.669	2.041	8.311	0.027	7.729	0.894	0.462	2.804	71.205	0.088	4.909	0.676	15.919	18.087	0.718	2.346	0.517	2.743	0.226	1.348	0.571	13.711	8.106	6.424	4.049	95.486	7.068	1.772	0.214	7.3	1.092	11.27
astcl1	Middle	astcl1_middle_3_3	4902.39	14.337	1.737	6.137	0.035	16.576	0.639	0.469	3.631	62.615	0.053	6.628	0.634	15.586	20.466	0.843	2.433	0.621	1.696	0.587	1.524	0.608	40.239	18.949	12.849	3.816	101.813	7.035	1.772	0.235	8.305	0.78	11.153
astcl1	Middle	astcl1_middle_3_4	741.165	14.611	1.755	3.747	0.025	5.986	0.383	0.458	2.697	31.771	0.14	1.473	0.634	15.782	17.937	0.75	2.161	0.517	3.043	0.542	1.416	0.644	10.184	5.579	5.392	4.361	93.065	6.924	1.595	0.235	8.018	0.936	10.933
astcl1	Middle	astcl1_middle_3_5	4436.3	14.322	2.819	14.298	0.027	14.495	0.894	0.471	3.605	153.293	0.123	17.183	0.788	15.371	19.823	0.812	2.737	0.5	2.494	0.587	1.713	0.571	33.748	11.685	7.571	4.906	97.703	7.029	1.418	0.267	6.706	0.832	10.777
astcl1	Middle	astcl1_middle_3_6	5424.13	13.989	1.795	6.349	0.033	14.908	0.894	0.465	3.177	67.226	0.053	8.346	0.64	15.562	19.609	0.625	2.454	0.345	2.145	0.722	1.483	0.755	40.487	17.159	9.751	3.621	99.899	7.043	1.95	0.299	7.629	1.403	11.192
astcl1	Bottom	astcl1_bottom_1_1	9035.16	15.291	5.55	29.371	0.029	15.384	1.405	0.517	3.444	359.401	0.158	71.436	0.936	16.007	21.237	1.031	2.454	0.517	2.444	0.406	1.686	0.847	31.051	10.106	19.617	4.244	101.285	7.065	1.95	0.256	8.305	1.144	10.959
astcl1	Bottom	astcl1_bottom_1_2	13550.4	18.923	7.094	87.525	0.028	33.04	0.894	0.53	5.1	499.272	0.298	144.725	0.949	17.157	56.299	2.343	2.693	0.328	2.394	0.542	1.47	0.663	47.169	14.843	34.302	5.14	106.447	7.319	2.481	0.192	14.52	1.248	11.633
astcl1	Bottom	astcl1_bottom_1_3	4355.92	14.771	1.437	5.721	0.031	12.847	1.022	0.492	4.059	82.431	0.245	29.211	0.719	15.777	21.838	0.781	2.476	0.431	2.344	0.813	1.429	0.847	16.219	10.843	13.766	4.633	98.057	7.005	1.595	0.278	8.88	0.988	11.089
astcl1	Bottom	astcl1_bottom_1_4	7131.29	15.812	3.506	32.411	0.028	26.4	1.277	0.552	4.432	263.319	0.525	63.088	0.913	16.457	71.709	1.406	2.281	0.448	2.245	0.542	1.578	0.755	25.424	13.37	16.634	4.945	99.211	7.119	3.545	0.182	15.607	0.624	11.556
astcl1	Bottom	astcl1_bottom_1_5	3179.21	14.727	3.986	19.234	0.026	9.636	0.639	0.49	2.777	128.344	0.105	40.259	0.775	16.418	19.437	0.687	2.335	0.483	1.895	0.361	1.659	0.736	16.661	8.948	13.422	4.244	96.224	7.024	1.063	0.171	7.444	1.248	11.05
astcl1	Bottom	astcl1_bottom_1_6	4335.25	14.814	1.154	2.655	0.027	10.166	0.639	0.486	3.258	85.713	0.14	20.374	0.729	16.095	18.687	0.812	2.585	0.483	2.793	0.361	1.429	0.626	16.478	9.685	12.734	4.555	96.434	7.011	2.127	0.235	7.813	0.78	11.685
astcl1	Bottom	astcl1_bottom_2_1	9562.44	16.188	4.318	13.907	0.033	15.244	1.533	0.508	3.258	318.695	0.175	56.461	0.867	16.487	21.323	0.718	2.367	0.586	2.644	0.722	1.551	0.921	18.444	11.58	13.537	4.439	99.861	7.02	1.772	0.182	8.018	0.936	10.868
astcl1	Bottom	astcl1_bottom_2_2	8101.33	13.83	3.103	14.589	0.027	13.957	1.533	0.481	4.085	209.073	0.088	39.767	0.699	16.076	19.266	0.999	2.661	0.362	2.993	0.722	1.483	0.663	15.281	9.474	13.078	4.828	96.388	7.114	1.772	0.182	7.629	1.559	10.79
astcl1	Bottom	astcl1_bottom_2_3	3800.56	14.206	1.26	2.962	0.025	11.946	1.15	0.465	3.044	60.878	0.158	19.515	0.63	15.028	18.215	0.843	2.183	0.431	2.544	0.542	1.483	0.626	11.026	7.79	10.554	4.672	93.924	7.122	1.418	0.267	7.403	1.144	10.959
astcl1	Bottom	astcl1_bottom_2_4	6697.59	14.756	4.518	24.062	0.028	13.151	1.916	0.48	3.738	308.108	0.158	43.204	0.821	16.413	20.487	0.718	2.324	0.379	2.494	0.497	1.456	0.81	14.385	7.369	9.292	4.517	96.611	7.116	1.595	0.246	7.362	0.832	10.907
astcl1	Bottom	astcl1_bottom_2_5	7683.06	15.928	3.163	15.542	0.026	13.98	1.022	0.49	2.83	197.033	0.193	34.121	0.637	15.738	19.694	0.906	2.606	0.517	2.644	0.587	1.537	0.608	13.802	10.317	13.078	3.932	95.113	7.084	2.127	0.235	7.67	1.455	11.296
astcl1	Bottom	astcl1_bottom_2_6	4569.4	14.322	1.109	4.814	0.026	11.493	0.894	0.465	4.085	52.86	0.175	9.573	0.696	16.408	19.437	0.937	2.313	0.569	3.043	0.406	1.807	0.847	13.703	12.106	11.701	4.789	94.406	7.096	2.658	0.16	7.588	1.351	10.466
astcl1	Bottom	astcl1_bottom_3_1	6029.24	14.8	1.295	3.014	0.028	9.391	1.277	0.485	3.551	71.732	0.14	16.446	0.749	15.899	19.03	0.718	2.291	0.552	2.494	0.451	1.928	0.571	10.329	8.422	16.749	4.906	93.361	7.09	1.063	0.267	7.362	0.832	9.921
astcl1	Bottom	astcl1_bottom_3_2	4368.3	14.322	1.146	3.682	0.024	12.838	0.894	0.473	3.258	61.628	0.158	11.782	0.752	17.182	19.394	1.718	2.465	0.379	1.596	0.587	1.497	0.663	9.711	56.327	13.078	4.828	91.914	7.107	1.772	0.331	6.747	0.936	10.946
astcl1	Bottom	astcl1_bottom_3_3	3611.06	15.494	1.618	6.357	0.027	10.868	1.022	0.48	3.551	93.246	0.14	21.724	0.676	16.237	16.437	0.843	2.411	0.517	2.095	0.587	1.443	0.829	8.428	7.79	9.063	4.594	92.128	7.159	1.063	0.192	8.285	0.728	10.751
astcl1	Bottom	astcl1_bottom_3_4	2787.64	14.38	1.368	3.55	0.026	9.975	0.894	0.47	3.311	63.517	0.823	12.273	0.657	16.193	19.437	0.843	2.139	0.604	2.344	0.587	1.389	0.571	11.039	9.053	11.816	4.633	92.272	7.096	2.304	0.256	7.813	0.468	10.959
astcl1	Bottom	astcl1_bottom_3_5	4895.87	14.886	1.243	2.95	0.027	10.415	0.894	0.493	3.898	65.597	0.14	12.887	0.755	17.284	18.173	0.937	2.552	0.552	3.342	0.406	1.564	0.736	8.297	8.843	12.734	5.217	93.216	7.151	2.127	0.214	8.634	1.04	10.284
astcl1	Bottom	astcl1_bottom_3_6	3843.85	13.787	1.891	6.318	0.027	9.133	1.022	0.483	2.67	126.462	0.123	19.392	0.647	15.904	17.615	0.937	2.519	0.448	2.693	0.497	1.564	0.865	9.77	7.79	10.898	4.517	91.97	7.105	1.063	0.267	7.588	0.78	9.753

## Sheet: 33 element-z score
Genotype	Position	Sample_Type	Mg	Li	Ca	Ti	Cl	Mn	Hg	Na	Cu	Sr	Y	Ba	B	Cr	Fe	Ni	Br	In	Sn	Sb	I	Cs	P	Zn	Mo	Ga	S	Si	Te	Bi	V	Pd	Sc
Y-6	Top	SPT_top	-1.1692	-0.347696	0.0823127	-0.746764	-0.878272	-1.31164	-1.33929	-1.08797	0.443207	-0.940367	-1.18508	-0.726693	3.22267	1.46861	-0.264527	0.91021	1.09383	3.67703	2.66033	1.62155	1.31844	0.213023	-1.02999	-0.199124	-0.897804	4.86314	2.10667	2.49985	2.18191	1.51518	2.49704	-0.253165	3.07974
Y-6	Top	SPT_top	-0.929125	-0.326999	0.380508	-0.409702	-0.647485	-0.185224	0.0853692	-1.00154	2.18821	-0.5376	-0.459286	-0.523764	3.33306	2.55557	0.488888	1.98871	2.02911	1.78851	3.06468	1.34486	1.55723	1.89075	-0.496152	0.0480835	-0.799089	3.09091	2.52746	2.35711	2.63627	0.993568	3.36779	0.868638	3.17686
Y-6	Top	SPT_top	-1.08866	-1.93099	0.0417168	-0.68525	-0.878272	-0.837239	-0.625568	-1.39047	0.697159	-0.845858	0.0798759	-0.690854	2.3876	0.871528	0.181468	1.98871	1.21432	3.24705	2.862	2.1629	2.7691	0.827635	-0.805156	-0.562617	-0.947162	3.44596	2.28123	2.24918	2.40973	0.292652	1.76105	0.195556	2.81332
Y-6	Top	SPT_top	-1.07701	-0.284127	-0.145024	-0.745023	-0.647485	-1.19811	0.799094	-1.39047	0.697159	-0.934199	-1.00882	-0.744589	1.96526	1.38728	0.0428928	1.55662	0.657741	2.66532	1.90231	0.53283	2.36315	1.59175	-0.856268	-0.213625	-0.897804	3.56432	2.19656	1.91494	1.0479	3.25932	1.52084	-0.0288041	2.64153
Y-6	Top	SPT_top	-0.869755	-1.24652	0.776872	0.310188	-0.647485	-0.659396	-2.05023	-1.00154	1.62551	0.123899	-0.645919	-0.0641694	2.57957	1.66826	0.313264	1.88155	1.34056	2.66532	2.55899	2.1629	0.596094	-1.3152	-0.365281	0.149867	-0.683873	1.2595	2.33651	1.83835	2.18191	2.3954	1.43077	0.419917	2.58414
Y-6	Top	SPT_top	-0.765512	-0.882852	0.286768	-0.274755	0.0448752	0.271796	0.799094	-0.958325	2.694	-0.66343	-0.459286	-0.655063	2.21482	1.14327	0.127394	0.367503	0.967591	1.78851	1.7503	-0.279197	1.96318	1.43394	0.0804516	0.77493	-0.568658	1.31868	2.20947	1.54938	0.821359	2.91701	0.724799	-1.15061	2.05879
Y-6	Top	SPT_top	-0.776517	-1.56732	0.936303	0.293743	0.737236	-0.0543241	0.442232	-0.655822	2.44111	0.138588	-0.645919	-0.213412	2.31081	2.5186	0.735612	2.63512	1.27744	1.06346	1.39663	1.07418	1.07368	1.59175	1.10792	1.73462	-0.535657	0.905968	2.25211	1.35441	1.27445	0.65126	1.59554	-0.701886	2.20083
Y-6	Top	SPT_top	-0.934514	-0.539879	0.0372881	-0.439284	-0.416698	-0.79842	0.442232	-0.612608	0.697159	-0.515088	-0.459286	-0.511801	1.22137	0.980593	0.0599191	0.0460258	0.342153	1.50186	2.60966	1.07418	0.596094	2.04855	0.177221	-0.097341	-0.749731	0.0198516	1.80637	1.45537	1.50227	0.129648	0.934978	-0.477525	1.64554
Y-6	Top	SPT_top	-0.938167	-1.33227	0.284554	-0.271623	0.0448752	-0.734099	-0.98243	-0.223676	1.48431	-0.280389	0.266509	-0.225326	1.24057	1.27082	0.195026	1.66378	0.342153	0.338405	1.29529	-0.279197	0.834886	0.0552167	-0.00219545	0.266151	-0.733231	1.14115	1.82442	1.17685	-0.0860977	0.65126	0.919599	-0.0288041	1.90697
Y-6	Top	SPT_top	-0.452569	-0.604925	0.790158	0.310362	1.66038	1.32193	0.442232	-0.26689	2.94796	0.251785	-0.459286	-0.0223969	2.04205	1.28745	0.404544	2.42081	0.841356	1.20678	1.85164	0.53283	1.07368	-1.0079	2.90281	2.44697	-0.469942	0.61009	2.28585	1.26737	0.366991	0.471956	0.904953	0.644277	1.63057
Y-6	Top	SPT_top	-0.285987	0.721139	1.04923	0.597221	1.66038	0.868969	0.799094	3.536	1.59706	0.833537	0.266509	0.419253	1.55252	1.55919	0.407855	0.0460258	-0.4669	-0.0999994	1.85164	1.07418	1.31844	0.827635	2.97671	1.10942	-0.667373	-0.0393239	2.17023	1.55634	0.821359	1.35218	0.754824	-1.37497	1.79986
Y-6	Top	SPT_top	-1.18823	0.101717	-0.544341	-0.751288	-0.878272	-1.38205	-1.33929	-1.56333	-0.34394	-0.928916	-0.459286	-0.732675	1.00061	-1.30793	-0.183494	0.91021	0.284773	1.35011	0.638608	2.70425	1.47962	0.213023	-0.959056	-0.591619	-0.914305	-0.512728	1.20221	1.33004	0.594815	0.129648	0.439189	-0.477525	1.35417
Y-6	Top	SPT_top	-1.21333	0.187461	-0.668343	-0.773213	-1.10906	-1.48023	-0.625568	-1.56333	-1.07629	-0.958212	0.0798759	-0.744589	0.122337	0.274443	-0.32538	-0.493225	-0.403783	-0.538404	0.537268	-0.00852127	0.912493	-1.3152	-1.19785	-0.649761	-0.930805	0.0198516	1.04613	1.18729	1.0479	1.51518	0.198984	0.868638	1.20714
Y-6	Top	SPT_top	-1.11388	-1.16078	-0.587889	-0.761729	-1.10906	-1.14801	-1.33929	-1.30404	-0.0625905	-0.949177	-1.00882	-0.738607	0.3719	0.00455294	-0.386234	0.0460258	1.03071	-0.681729	1.95298	-0.279197	1.96318	0.669829	-0.953118	-0.417192	-0.799089	-0.690255	1.01666	0.957504	1.0479	0.65126	-0.0111952	-0.253165	1.45878
Y-6	Top	SPT_top	-0.709248	-0.284127	-0.375314	-0.525942	-0.647485	1.23413	-0.625568	-0.396534	2.32836	-0.595134	-0.0963887	-0.619271	0.986208	0.81792	-0.13951	2.42081	-1.14972	1.64519	0.689278	0.262154	0.834886	0.362523	-0.349233	0.266151	-0.749731	-0.808606	1.25453	1.337	1.0479	0.993568	0.274414	-0.253165	1.15743
Y-6	Top	SPT_top	-0.852848	-0.58275	-0.642509	-0.715528	-0.647485	0.418042	-0.98243	-0.828681	0.808856	-0.826708	-0.459286	-0.738607	1.36535	-0.376251	-0.267838	0.260344	-0.839868	0.48173	0.689278	-0.555887	0.351333	0.669829	-0.310637	0.0480835	-0.864947	0.432563	1.126	1.25344	-0.539186	-0.0496558	0.349112	-2.04805	0.895999
Y-6	Top	SPT_top	-0.707017	0.486084	-0.41591	-0.452161	-0.647485	0.891538	0.442232	-0.482964	2.86366	-0.579262	-0.283022	-0.547641	1.82128	-0.104512	-0.0821246	0.799595	-2.08501	0.0433253	0.486599	0.803505	1.07368	3.26947	-0.500084	0.266151	-0.881448	0.432563	1.20212	1.18381	-1.67447	0.65126	0.829522	-0.0288041	1.01539
Y-6	Top	SPT_top	-1.03803	-0.903549	-0.680153	-0.747112	-1.10906	-0.930222	-0.271493	-1.08797	-0.259641	-0.91988	-0.283022	-0.738607	0.799036	0.230077	-0.291485	-0.0645898	0.342153	0.195081	0.435929	0.53283	0.190149	-0.708896	-0.876248	-0.446332	-0.733231	-1.16214	0.805392	0.738164	0.821359	0.830564	0.379138	-0.253165	0.786399
Y-6	Middle	SPT_middle	-1.21269	-0.241256	-0.785702	-0.778086	-1.10906	-1.4721	-0.271493	-1.39047	-0.794943	-0.95777	-1.18508	-0.720712	-0.0216412	-0.585138	-0.213763	-0.171749	0.40527	0.0433253	0.689278	-0.00852127	0.273726	1.28444	-1.25578	-0.693402	-1.04602	0.314212	0.552792	1.04454	0.821359	1.17287	0.289061	-0.926246	0.786399
Y-6	Middle	SPT_middle	-1.20357	-0.539879	-0.74732	-0.775302	-1.10906	-1.54861	-0.271493	-1.43369	-0.794943	-0.95777	0.629407	-0.738607	0.405495	-1.65176	-0.267838	-1.03593	-0.030815	0.48173	1.4473	0.803505	-0.532196	0.520329	-1.2277	-0.809686	-1.01302	-0.63108	0.562296	0.630234	0.366991	0.993568	0.198984	0.195556	0.965675
Y-6	Middle	SPT_middle	-0.914128	-0.368392	-0.719272	-0.731886	-0.878272	-1.39537	-0.98243	-0.91511	-1.07629	-0.915255	-0.459286	-0.714731	0.923817	-1.21735	-0.328691	0.153185	-0.587398	0.48173	0.587938	-0.279197	0.351333	1.28444	-0.965555	-0.475334	-0.831946	-0.808606	0.611212	1.35789	0.366991	1.35218	-0.176702	1.54172	0.786399
Y-6	Middle	SPT_middle	-1.17987	-0.754237	-0.833679	-0.763121	-1.10906	-1.48925	-0.98243	-1.34726	-1.10369	-0.933326	-0.283022	-0.714731	0.199126	0.274443	-0.352339	0.585277	0.904474	-1.40678	1.29529	0.803505	1.71841	0.669829	-1.22569	-0.896969	-0.848447	-0.0984995	0.521751	1.39967	1.27445	1.51518	0.514619	-0.701886	0.861065
Y-6	Middle	SPT_middle	-1.21988	-0.732062	-0.792345	-0.775302	-1.10906	-1.59668	-2.05023	-1.26083	-1.21644	-0.957328	-0.459286	-0.744589	0.136735	-0.529681	-0.379455	0.799595	0.221656	0.338405	0.537268	-0.00852127	0.912493	-1.0079	-1.25137	-0.853327	-0.914305	-0.63108	0.455048	1.07936	1.0479	0.292652	0.919599	-0.701886	0.632077
Y-6	Middle	SPT_middle	-1.15098	-1.03216	-0.795297	-0.766949	-1.10906	-1.47707	-0.271493	-1.34726	-0.456691	-0.941693	-1.00882	-0.726693	-0.607153	0.02119	-0.53143	-0.278908	-0.587398	0.338405	1.4473	0.53283	-1.17693	-0.55109	-1.15211	-0.737043	-0.864947	-0.276026	0.4261	0.81824	1.0479	0.830564	-0.146677	-0.253165	0.746667
Y-6	Middle	SPT_middle	-0.210098	-0.476311	-0.807845	-0.705088	-0.185912	-0.864998	-1.33929	-1.00154	-1.07629	-0.569785	-0.645919	-0.631186	0.890222	-2.12129	-0.0821246	-0.493225	0.221656	0.0433253	0.941613	-1.63859	0.273726	0.669829	-0.587786	-0.533476	-0.815589	-0.394377	0.558285	0.741645	-0.539186	0.830564	-0.236754	0.644277	0.266041
Y-6	Middle	SPT_middle	3.32909	0.76401	0.0454073	-0.0123444	5.81454	0.448736	0.0853692	1.33205	0.0775575	0.371941	-0.822184	-0.123886	1.85488	1.52407	-0.0650982	0.799595	1.21432	1.20678	0.689278	-0.279197	0.0289645	2.96217	1.13087	-0.0828399	-0.420441	0.314212	1.36744	1.26389	0.821359	0.65126	0.514619	-2.04805	0.821333
Y-6	Middle	SPT_middle	1.24609	0.871929	0.996828	0.69258	1.66038	0.398633	-0.271493	0.813476	0.218759	0.774831	-0.645919	0.461026	0.717448	0.464845	0.0800984	0.585277	1.65041	-0.243324	0.284933	1.34486	-0.209827	-0.858396	0.275274	0.0334444	-0.404084	0.255037	0.870874	0.995802	-0.0860977	0.471956	0.409164	-0.701886	0.43783
Y-6	Middle	SPT_middle	-0.0840478	0.978369	-0.838108	-0.714832	-0.416698	-0.886439	-1.33929	-0.785466	-0.597893	-0.722937	0.992304	-0.619271	0.136735	-0.919728	-0.497693	-0.171749	-0.966104	-0.243324	-0.119412	-0.279197	2.12436	-0.0942836	-0.777633	-0.707903	-0.947162	-0.0393239	0.318242	1.00625	1.27445	-0.750572	-0.206728	0.195556	0.318249
Y-6	Middle	SPT_middle	2.33913	0.636874	0.113313	0.162103	3.50668	0.330024	0.799094	1.67777	0.414756	0.843837	0.805671	0.150674	1.09659	0.836405	-0.102304	-0.493225	-0.340665	0.625055	0.689278	1.07418	0.673702	-0.55109	0.792259	0.0334444	-0.749731	-0.0393239	0.95737	0.675495	1.27445	1.51518	-0.401528	0.644277	0.293489
Y-6	Middle	SPT_middle	1.3417	-0.368392	0.25503	0.0610888	1.66038	0.725656	-0.98243	0.122041	0.133406	1.12913	0.0798759	0.216324	0.578269	0.248563	0.191558	-0.0645898	1.966	-0.538404	-0.0697554	-0.279197	0.351333	0.520329	0.209638	-0.111842	-0.601515	-0.512728	0.816378	0.66505	-0.0860977	-0.571268	0.30444	-1.37497	0.435335
Y-6	Middle	SPT_middle	-0.519193	0.293901	-0.818917	-0.721445	-0.647485	-0.189286	-0.271493	-0.0940319	-0.569441	-0.768979	0.0798759	-0.649081	0.3719	-1.33565	-0.32538	0.0460258	-1.52269	-1.84519	0.537268	0.53283	0.596094	0.520329	-0.728527	-0.184623	-0.831946	-0.335202	0.100781	0.0871045	1.0479	0.471956	-0.146677	-0.477525	0.233602
Y-6	Middle	SPT_middle	-0.899105	-0.241256	-0.903799	-0.729797	-0.878272	-1.03652	-0.271493	-0.35332	-0.710643	-0.895436	-0.283022	-0.714731	-0.036039	-0.322642	-0.32538	0.153185	0.904474	1.20678	0.941613	1.34486	0.912493	-0.708896	-1.04138	-0.809686	-0.947162	0.0198516	0.0390481	0.292519	0.140447	-0.571268	-0.80724	0.419917	0.0270711
Y-6	Middle	SPT_middle	-1.16641	0.0159742	-0.884608	-0.775302	-1.10906	-1.51904	-0.98243	-0.871896	-1.24489	-0.958654	-0.459286	-0.732675	-0.607153	-1.56118	-0.284864	-0.278908	0.40527	-0.681729	0.435929	1.34486	-0.13222	-0.708896	-1.22995	-0.562617	-0.996663	-0.749431	-0.0663688	0.0105093	1.50227	-1.43519	-0.191349	-1.37497	0.12669
Y-6	Middle	SPT_middle	-0.925315	0.465387	-0.872799	-0.732234	-0.878272	-0.384281	-0.625568	-0.699037	-0.850791	-0.872965	0.266509	-0.702816	0.10314	-0.511196	-0.338781	-0.0645898	-0.839868	-0.243324	0.385259	0.803505	-0.454588	-0.708896	-0.868465	-0.547977	-0.930805	-0.453553	-0.11511	0.320372	1.0479	0.65126	0.439189	-2.04805	0.293489
Y-6	Middle	SPT_middle	-1.04932	-1.07504	-0.873537	-0.538036	-1.10906	-1.06631	-0.98243	-0.655822	0.133406	-0.912613	-0.822184	-0.714731	-0.448777	-1.58891	-0.558546	0.367503	-1.71204	-0.968378	-0.42343	-0.279197	0.0289645	-1.1657	-1.14064	-0.649761	-1.06252	0.136685	-0.224451	0.351706	-0.0860977	0.830564	-0.2514	1.98613	0.106728
Y-6	Middle	SPT_middle	-0.548606	0.594002	-0.954729	-0.729797	-1.10906	-0.974232	0.0853692	0.165256	-1.01939	-0.865256	0.266509	-0.666977	-0.338394	-1.28944	-0.311822	0.367503	-0.340665	-1.12013	0.234263	-0.00852127	0.43491	-0.40159	-0.832678	-0.737043	-0.980163	-0.157675	-0.195764	0.417856	0.821359	0.292652	-0.567035	-0.477525	-0.0800333
Y-6	Bottom	SPT_bottom	2.58338	0.379644	1.37622	0.839359	0.968022	0.822928	1.15317	0.986334	0.640257	1.3806	-0.645919	1.09972	0.386298	0.564667	0.15782	0.585277	0.284773	-0.0999994	0.0315841	0.803505	-1.66049	0.362523	-0.279825	-0.315409	3.34896	-1.16214	0.254242	0.49097	-0.993555	0.292652	-0.0111952	0.868638	0.129185
Y-6	Bottom	SPT_bottom	1.68776	-0.0904657	0.524439	0.377269	0.968022	0.737166	0.442232	0.0788267	-0.682192	0.511936	0.266509	0.944497	-0.132025	0.862285	0.124083	0.367503	-0.587398	-0.386649	-0.42343	-0.00852127	-1.26051	0.213023	-0.570374	-0.373551	3.64525	-0.984616	0.0349501	0.0244357	-0.0860977	1.35218	0.198984	-0.0288041	0.0395475
Y-6	Bottom	SPT_bottom	0.896051	0.76401	-0.459458	-0.33418	0.0448752	0.855653	1.51003	-0.00760258	-0.34394	-0.205216	-0.283022	-0.255185	0.213524	0.455602	-0.0414506	-0.818159	-1.52269	-0.386649	-0.726435	1.62155	0.834886	1.59175	-0.268672	-0.300908	2.14731	0.0198516	0.0820345	0.393485	0.594815	-0.913575	0.108907	-0.477525	-0.0278247
Y-6	Bottom	SPT_bottom	0.334324	-0.241256	-0.0896664	-0.0199139	-0.416698	0.178812	-0.98243	0.122041	-0.456691	0.391091	-0.283022	0.359585	-0.367189	0.780949	-0.298264	-0.278908	0.720859	-0.825053	-0.271421	0.262154	-0.532196	1.74125	-0.6259	-0.824325	2.13095	-0.453553	-0.121998	-0.320243	0.140447	0.292652	-0.296805	0.195556	-0.0575759
Y-6	Bottom	SPT_bottom	0.668941	0.187461	-0.647676	-0.50158	-0.185912	0.113363	0.0853692	-0.0508172	-0.0625905	-0.324488	0.992304	-0.267099	-0.539963	-0.548167	-0.217232	0.478118	-0.340665	-0.0999994	0.234263	-1.36791	-1.26051	-0.858396	-0.609451	-0.533476	1.80166	-0.0984995	-0.0797094	-0.146163	1.27445	-1.09288	-0.416907	-0.926246	-0.0950049
Y-6	Bottom	SPT_bottom	0.977491	1.04194	-0.894204	-0.693951	-0.185912	-0.556256	0.442232	0.770261	-0.0625905	-0.615189	-0.645919	-0.392465	-0.0984297	-0.141483	-0.389544	-0.278908	-0.340665	-0.243324	0.132924	-1.09724	-1.26051	-1.62251	-0.774424	-0.693402	1.62059	-0.453553	-0.18626	-0.508249	-0.767011	1.51518	-0.296805	-0.253165	-0.182147
Y-6	Bottom	SPT_bottom	0.596813	-0.326999	2.11358	1.93886	0.506449	0.0255697	1.15317	0.381329	-0.119493	2.109	-0.645919	0.920669	-0.146422	-0.738569	-0.250969	-0.493225	-0.277548	-0.386649	-0.928101	1.62155	0.834886	-1.0079	-0.404518	-0.402691	1.07736	-0.276026	0.0300672	-0.595289	0.821359	-0.750572	0.183605	-0.701886	-0.172166
Y-6	Bottom	SPT_bottom	1.45699	1.32134	3.5123	2.495	0.0448752	0.896728	1.15317	0.899905	0.471658	2.70501	0.266509	1.85775	0.544674	-0.185849	0.198337	-0.925318	0.342153	-1.12013	-0.42343	-0.00852127	-0.209827	0.0552167	0.0743534	-0.257266	1.3243	-0.867782	0.085871	-0.61966	1.0479	0.65126	-0.341477	1.093	-0.311517
Y-6	Bottom	SPT_bottom	2.40275	0.187461	0.0668124	0.156013	1.66038	0.959921	1.15317	2.58528	0.724556	0.649484	0.805671	0.544619	0.151133	1.18024	0.140952	-0.711	0.40527	-0.681729	-0.675766	-1.09724	-0.854564	0.520329	0.49481	0.382436	1.53837	-1.10297	0.347539	-0.0347515	-0.767011	-0.0496558	-0.701785	-0.477525	-0.189633
Y-6	Bottom	SPT_bottom	1.28476	-0.83998	0.119218	0.179069	0.275662	0.490714	0.799094	0.122041	-0.232243	0.0662524	0.442774	-0.0880463	0.0119538	0.202349	-0.119173	-0.278908	0.284773	1.78851	-0.372761	-0.826563	-1.42169	0.0552167	-0.342573	-0.0391988	1.17622	0.0775099	0.195037	-0.490841	0.594815	-1.7938	-0.627087	0.419917	-0.296546
Y-6	Bottom	SPT_bottom	1.25944	0.528956	2.02944	1.56638	0.0448752	0.497711	-0.625568	0.0356121	0.527506	1.93995	-0.0963887	1.84584	0.10314	-0.331885	-0.149599	-0.818159	-0.776751	0.0433253	-0.322091	-1.36791	-0.854564	-0.0942836	-0.0188051	-0.32991	2.03209	-0.749431	0.146819	-0.550028	0.821359	0.993568	-0.476959	-0.0288041	0.163927
Y-6	Bottom	SPT_bottom	1.30044	0.806882	-0.379005	-0.222203	0.0448752	0.651179	2.57783	0.0356121	0.161857	0.0316108	0.266509	-0.207431	-0.539963	-0.276428	0.0260241	0.585277	-1.33907	1.20678	0.183593	-0.555887	-1.26051	-0.708896	-0.132906	-0.199124	1.7358	-0.216851	0.0408792	-0.682329	-0.312642	0.65126	0.108907	-0.0288041	-0.363918
Y-6	Bottom	SPT_bottom	0.212314	-0.625622	-0.0520229	-0.0237422	-0.416698	-0.535718	-1.33929	0.727047	-0.232243	0.0951991	0.629407	0.246182	-0.42958	-0.0324183	-0.250969	-0.818159	-1.71204	0.48173	-0.119412	0.262154	-0.938141	0.669829	-0.90698	-0.707903	-0.404084	-1.63555	-0.476788	-0.595289	0.366991	-0.0496558	-0.852645	-1.59933	-0.331479
Y-6	Bottom	SPT_bottom	1.54692	0.293901	-0.116238	-0.126845	0.0448752	1.19509	0.0853692	0.554188	0.527506	0.00449381	1.16857	0.287955	-0.208813	1.10814	-0.392855	1.12453	-0.030815	0.0433253	-0.271421	-0.279197	-0.454588	-1.0079	-0.630634	-0.271768	0.122637	-0.157675	-0.259241	-1.07575	-0.539186	0.292652	-0.53701	-1.15061	-0.294242
Y-6	Bottom	SPT_bottom	2.22497	1.57709	2.16451	1.81705	0.506449	1.31719	-0.625568	2.19634	0.724556	2.0526	1.3552	2.05475	-0.146422	-0.113755	0.134173	1.55662	0.158538	-0.243324	-0.978771	-0.279197	-0.532196	0.827635	-0.624295	-0.446332	-0.140652	0.195861	-0.265083	-0.863372	0.821359	-0.0496558	-0.311451	0.195556	-0.348946
Y-6	Bottom	SPT_bottom	0.388885	-0.668494	0.833706	0.699018	-0.416698	0.00819167	0.0853692	0.510973	-0.119493	0.87782	0.266509	0.353604	-0.304799	-0.304157	0.0294924	1.01737	1.09383	-0.0999994	-0.42343	1.34486	-1.33812	0.977135	-0.843831	-0.853327	-0.469942	-0.512728	-0.470859	-0.818111	-0.539186	-0.22896	-0.521631	-0.701886	-0.314012
Y-6	Bottom	SPT_bottom	0.642569	1.00054	1.75708	1.50443	-0.185912	0.181972	1.51003	0.727047	-0.175341	1.39636	0.992304	0.675967	0.275914	0.0489184	-0.0313609	-0.0645898	-0.030815	0.77681	-0.220751	-0.826563	-1.4993	-0.55109	-0.765437	-0.722542	-0.272368	-0.335202	-0.437115	-0.950412	-0.312642	-0.0496558	-0.161323	0.195556	-0.246832
Y-6	Bottom	SPT_bottom	1.32425	-2.01673	1.32602	1.22114	0.0448752	1.10414	1.86689	1.11598	-0.963542	1.98129	0.629407	2.14432	0.261516	0.455602	0.0463611	1.01737	-1.14972	-0.538404	-0.928101	0.262154	0.351333	-0.40159	-0.574627	-0.577118	1.40665	-0.690255	-0.131066	-0.908633	-0.0860977	0.65126	0.123554	-0.701886	-0.261804
astcl1	Top	astcl1_top	-0.786686	-0.176209	-0.872061	-0.575709	2.12196	-0.437769	-0.271493	-0.526178	-0.288092	-0.724027	-0.645919	-0.726693	-0.856716	-1.29868	-0.494225	-0.0645898	-0.030815	-0.825053	-0.372761	0.262154	-1.09933	-0.243784	-0.490294	-0.271768	-0.782589	0.846792	0.152312	-0.72759	-0.993555	-0.571268	-0.116651	-0.926246	-0.234356
astcl1	Top	astcl1_top	-0.706984	-0.0904657	0.0269546	0.481242	0.737236	0.29933	-0.271493	-0.612608	0.921607	-0.337049	0.0798759	-0.535678	-0.621551	0.0932839	0.0564508	-0.493225	-0.902986	-0.825053	-0.827775	-0.00852127	-0.0486427	-0.858396	0.550737	-0.155483	-0.255868	-0.571904	0.253631	-0.710182	-0.312642	0.292652	-0.597061	0.868638	-0.309022
astcl1	Top	astcl1_top	-0.363722	0.849754	0.773181	0.457315	0.968022	0.544654	-0.625568	-0.482964	0.584409	-0.307465	0.266509	-0.255185	-0.669544	0.0581612	-0.0414506	0.0460258	-0.650515	-0.825053	-0.0190856	-1.36791	-0.371011	0.0552167	0.545843	-0.097341	-0.20651	-1.28049	0.400639	-0.626623	1.0479	-0.750572	0.679394	2.21049	-0.461041
astcl1	Top	astcl1_top	-1.05008	-0.476311	-0.662438	-0.511673	0.275662	-0.514278	-0.625568	-0.655822	-0.288092	-0.730637	-1.00882	-0.714731	-0.463175	-0.629504	-0.477356	-0.493225	0.468388	-0.968378	-0.119412	-1.36791	-0.293404	-1.0079	-0.257679	-0.475334	-0.601515	-0.276026	-0.27851	-0.609215	-0.312642	0.65126	-0.371503	1.31736	-0.396164
astcl1	Top	astcl1_top	-0.422295	-0.711365	0.346555	0.433127	1.4296	1.08676	-0.625568	-0.526178	1.25986	-0.233402	-0.645919	-0.535678	-0.525566	-0.566652	-0.247658	-1.14309	-2.08501	0.195081	-1.02944	0.262154	1.31844	-1.1657	0.967022	0.542361	0.221496	-1.5172	0.279441	-0.302835	-0.539186	-0.750572	0.379138	-0.0288041	-0.306527
astcl1	Top	astcl1_top	-0.267515	0.0795425	0.908255	0.883819	0.737236	1.15943	0.442232	-0.439749	1.00591	-0.246406	-0.283022	-0.422275	-0.981497	-0.529681	-0.34556	-1.46803	-0.403783	-0.968378	0.0315841	-1.09724	-0.371011	-0.858396	0.732481	0.19337	0.501285	0.965143	0.437958	2.75053	-0.0860977	-0.391963	-0.131298	0.195556	-0.348946
astcl1	Top	astcl1_top	-0.344966	0.657571	-0.703772	-0.517589	-0.416698	0.209506	0.0853692	0.208471	0.190308	-0.727337	0.0798759	-0.601327	-0.117627	-0.511196	-0.284864	-0.711	-2.58421	-0.681729	-0.827775	-1.63859	-0.293404	-0.858396	1.47037	1.86541	-0.5028	-0.276026	-0.479143	-1.52836	-1.90101	0.292652	-0.521631	-0.477525	-0.510754
astcl1	Top	astcl1_top	-0.185723	0.443212	0.300793	0.328981	0.0448752	0.736941	-1.69615	0.683832	1.87841	0.00887283	0.0798759	0.0193756	-0.559161	-1.02694	-0.102304	-0.386066	-0.0939326	0.0433253	-0.777105	-0.826563	-0.454588	0.520329	1.66904	2.43247	-0.387584	-0.808606	-0.322805	-1.46917	-0.767011	0.129648	-0.446933	-0.477525	-0.525726
astcl1	Top	astcl1_top	-0.298328	0.486084	1.79472	1.17703	-0.185912	1.14002	-0.271493	0.986334	1.82256	0.367182	0.0798759	0.335708	-0.304799	-0.403979	-0.0718772	-0.493225	-0.403783	0.77681	-0.0190856	-0.279197	-0.293404	-0.708896	1.59482	3.4503	-0.22301	-0.394377	-0.313911	-1.44828	-0.993555	-0.22896	-0.717164	0.868638	-0.572944
astcl1	Top	astcl1_top	-1.20026	-0.304824	-1.0374	-0.748852	-1.10906	-1.40959	-0.625568	-0.569393	-0.963542	-0.952702	-1.00882	-0.732675	-1.09188	-0.429859	-0.315133	-0.603841	0.0323026	-0.968378	-0.0697554	-1.09724	-0.69338	-0.55109	-1.13518	-0.35905	-0.831946	-1.81156	-1.01521	-1.46569	-1.67447	-1.27218	-0.311451	-1.59933	-0.655096
astcl1	Top	astcl1_top	-0.207747	0.594002	-0.0616183	-0.0825584	-0.185912	1.04185	1.51003	0.165256	1.51276	-0.371567	-0.283022	-0.231308	-0.587956	-0.113755	-0.240879	-0.493225	-0.030815	0.0433253	-0.119412	-2.17994	-0.454588	0.827635	1.56248	2.49061	-0.19001	-1.04379	-0.451241	-1.86259	-0.0860977	-1.27218	-0.2514	0.419917	-0.575439
astcl1	Top	astcl1_top	-0.0844844	-0.882852	2.49445	1.61398	-0.185912	0.940512	-0.625568	1.07276	1.79411	0.905308	-0.0963887	0.50878	-0.208813	-0.0601467	0.0428928	-0.171749	-1.21284	0.195081	-0.625096	0.53283	-1.09933	-0.243784	1.97411	2.81046	-0.0912942	0.728441	-0.406772	-1.0653	-0.0860977	-0.913575	-0.792594	0.419917	-0.672563
astcl1	Top	astcl1_top	-0.575473	0.0159742	-0.694915	-0.52455	-0.647485	-0.861839	-0.625568	-0.482964	-1.04784	-0.724695	-0.459286	-0.696835	-0.635949	-0.420616	-0.446929	-0.603841	-0.587398	-1.12013	-0.675766	-0.826563	1.80199	-1.0079	0.299426	-0.63526	-0.535657	-0.157675	-0.709508	-1.49702	-0.993555	-0.913575	-0.611708	-0.253165	-0.734752
astcl1	Top	astcl1_top	-0.122146	-0.774934	-0.674986	-0.388472	0.737236	-0.471397	0.442232	-0.310105	-0.879242	-0.614305	-0.283022	-0.553622	0.213524	-0.982579	-0.328691	-1.46803	-0.966104	-0.243324	-0.777105	1.07418	-0.69338	-0.858396	0.850513	-0.315409	-0.321726	-0.216851	-0.662336	-1.13146	-0.312642	-0.750572	-0.311451	1.31736	-0.69502
astcl1	Top	astcl1_top	-0.250917	0.122414	-0.603389	-0.414226	0.0448752	-0.0276928	-0.271493	-0.137247	-0.0625905	-0.4261	-0.0963887	-0.607309	-0.242408	-0.420616	-0.321912	-1.25025	-0.902986	-0.681729	-0.827775	0.803505	-1.82167	0.669829	0.835509	-0.475334	-0.255868	0.965143	-0.625802	-0.96782	0.140447	1.51518	-0.476959	-1.37497	-0.685039
astcl1	Top	astcl1_top	-0.619611	0.357469	-0.757654	-0.490443	-0.416698	-0.702277	-0.271493	-0.482964	0.0775575	-0.672476	0.0798759	-0.678939	-0.539963	-0.71084	-0.0821246	-0.603841	-1.64892	-0.538404	-0.322091	1.34486	0.757279	-1.92982	0.104443	-0.257266	-0.354726	-0.512728	-0.744124	-0.682329	-0.312642	-0.913575	-1.09285	-0.477525	-0.680049
astcl1	Top	astcl1_top	-0.694123	-0.732062	-0.503007	-0.386036	-0.416698	-0.00106157	1.51003	-0.439749	-1.13214	-0.410228	-0.645919	-0.392465	-0.559161	-0.601775	-0.13951	-0.818159	0.468388	-0.243324	-0.777105	-0.279197	0.112542	-0.708896	0.954183	-0.344549	-0.288868	-0.216851	-0.775165	-0.992191	-0.312642	-1.9568	-0.747189	-0.701886	-0.530717
astcl1	Top	astcl1_top	-0.138323	-0.625622	-0.399672	-0.426407	0.275662	-0.555128	0.0853692	-0.26689	-0.316543	-0.524391	-1.00882	-0.517782	0.0743444	-1.10828	-0.555078	-0.386066	-0.0939326	-0.825053	-1.28279	-0.555887	-0.454588	-0.858396	0.619182	-0.417192	0.0567789	-0.335202	-0.572527	-1.26027	-0.312642	-0.391963	-0.506984	0.868638	-0.645115
astcl1	Middle	astcl1_middle	0.543665	-0.411264	-0.0106889	-0.0513232	0.0448752	0.106141	-0.271493	-0.223676	-0.400842	0.225048	0.805671	-0.0940277	-0.573558	-1.67949	-0.0887459	-0.0645898	1.03071	-1.55011	-0.978771	-1.36791	-0.13222	-0.55109	1.67891	0.338794	-0.239511	-0.749431	-0.443045	-0.929523	-0.539186	-1.27218	-1.07747	0.868638	-0.752219
astcl1	Middle	astcl1_middle	-0.128107	-0.347696	-0.0638326	0.00157658	-0.185912	0.41714	-0.625568	-0.310105	-0.82234	0.0302745	-0.283022	-0.0582366	-1.25026	-0.357765	-0.0718772	-0.711	1.77664	-0.968378	-0.119412	-0.00852127	-0.532196	-0.0942836	0.898818	0.716788	-0.00893572	-0.92544	-0.586739	-0.953894	0.140447	-0.750572	-0.747189	1.98613	-0.64262
astcl1	Middle	astcl1_middle	1.12952	0.571827	0.985018	0.807254	0.275662	0.2156	0.799094	0.122041	-0.34394	1.34496	0.0798759	1.02804	-0.731935	0.00455294	-0.0854352	-0.278908	-0.4669	-1.12013	-0.4741	-2.17994	0.43491	0.520329	2.15746	0.382436	-0.0747938	-0.276026	-0.286968	-0.985228	-0.539186	0.292652	-0.206728	0.195556	-0.804428
astcl1	Middle	astcl1_middle	0.373959	-0.58275	-0.352433	-0.182877	0.275662	0.537658	-0.271493	-0.35332	-0.429293	-0.161117	-0.283022	-0.350692	-0.952701	-0.538924	-0.240879	-0.278908	1.27744	0.338405	-1.23212	-1.36791	0.43491	-1.0079	1.67899	0.658645	0.122637	1.0228	-0.358118	-0.81463	1.0479	-0.391963	-0.506984	1.54172	-0.58542
astcl1	Middle	astcl1_middle	-0.00483478	0.422516	0.00554948	0.0179337	-0.185912	0.0131568	-0.271493	-0.310105	-0.372391	0.105725	0.805671	-0.100009	-0.794325	-0.267186	-0.0111816	-0.0645898	-0.776751	0.0433253	0.284933	-1.63859	0.834886	-0.858396	1.17837	0.455079	0.172138	-0.690255	-0.620919	-0.946931	-1.2201	-1.9568	-0.0111952	0.644277	-0.754715
astcl1	Middle	astcl1_middle	1.12005	-0.476311	0.220339	0.171152	0.0448752	0.315805	0.799094	0.0356121	-0.0351931	0.601099	-0.822184	0.234219	-0.276003	-0.304157	0.147731	-0.386066	1.71353	0.48173	0.0315841	-0.826563	-1.01575	1.28444	2.08637	0.615004	0.6	0.195861	-0.308767	-0.386393	-0.539186	-0.391963	-1.06282	-0.0288041	-0.826885
astcl1	Middle	astcl1_middle	-0.0969384	-0.0697691	-1.01673	-0.710656	0.275662	-0.111423	-0.625568	-0.655822	-0.766492	-0.679086	0.0798759	-0.649081	-0.683942	-0.276428	-0.23079	-0.386066	1.34056	0.0433253	-1.13078	0.262154	-1.58288	-0.708896	0.318202	0.382436	0.418927	1.37785	-0.787546	-0.96782	1.0479	-0.750572	-0.987394	0.195556	-0.543193
astcl1	Middle	astcl1_middle	0.00450784	-0.817805	-0.931109	-0.603812	0.275662	-0.0850178	2.57783	-0.569393	-1.16059	-0.645585	-0.822184	-0.684921	-0.712738	-0.185849	-0.0955249	-0.818159	1.03071	-1.40678	-0.726435	-1.09724	-0.454588	-0.55109	0.390097	0.80407	-0.288868	-0.157675	-0.654314	-0.964339	-1.2201	-0.571268	-0.53701	0.195556	-0.752219
astcl1	Middle	astcl1_middle	-0.0266284	-0.433439	-0.992372	-0.68003	0.275662	-0.261732	0.0853692	-0.482964	-0.82234	-0.656615	0.0798759	-0.607309	-0.779927	-0.232063	-0.291485	-0.711	-1.52269	0.48173	-0.827775	-1.09724	-0.615773	1.12664	0.490076	0.0480835	-0.288868	-0.867782	-0.785366	-0.536102	-0.539186	-0.750572	-0.611708	0.868638	-0.700011
astcl1	Middle	astcl1_middle	-0.276155	0.165286	-1.01009	-0.719009	-0.647485	-0.897497	-0.98243	-0.569393	-0.710643	-0.824056	0.0798759	-0.666977	-1.04389	-1.4706	-0.416503	0.260344	-0.403783	0.0433253	-0.322091	1.07418	0.190149	0.0552167	0.157081	0.164368	-0.749731	0.491739	-1.0806	-0.929523	-1.44664	0.129648	-0.356856	-0.926246	-0.523231
astcl1	Middle	astcl1_middle	-0.093675	0.336772	-0.97761	-0.681074	-0.416698	-0.136023	0.799094	-0.439749	-0.991993	-0.699141	-0.822184	-0.661044	-0.712738	-1.64252	-0.2341	-0.818159	-0.530018	0.625055	-0.42343	0.262154	0.351333	0.520329	0.831978	0.135228	-0.552157	0.314212	-0.974227	-0.772851	-0.0860977	-0.391963	-0.762568	-1.37497	-0.724771
astcl1	Middle	astcl1_middle	-0.164064	0.76401	-1.01082	-0.685598	-0.416698	-0.851683	-0.98243	-0.526178	-0.82234	-0.803795	-0.283022	-0.678939	-0.635949	-1.54269	-0.298264	-0.278908	-0.650515	-1.12013	-1.08011	-1.36791	-1.66049	0.520329	0.318122	-0.257266	-0.404084	0.0775099	-0.986783	-0.476915	-1.2201	-0.391963	-0.46158	-0.253165	-0.797134
astcl1	Middle	astcl1_middle	-1.07638	-0.882852	-0.837369	-0.662629	-0.647485	-1.44231	-2.40709	-0.526178	-1.18904	-0.933984	-1.18508	-0.738607	-0.952701	-0.891999	-0.254437	-0.171749	-0.713633	-0.681729	-1.08011	-0.555887	-0.69338	-0.55109	-0.696029	-0.722542	-0.716731	0.491739	-1.1637	-0.424691	-1.67447	-0.391963	-0.792594	1.54172	-0.894066
astcl1	Middle	astcl1_middle	-0.803444	0.122414	-0.264598	-0.0901279	-0.185912	-0.825051	0.0853692	-0.310105	-1.10369	-0.237062	-0.459286	-0.505868	-1.00069	0.0489184	-0.305043	-1.03593	-0.21443	0.0433253	-0.42343	-1.90927	-1.42169	-1.3152	-0.558498	-0.63526	-0.404084	-0.690255	-1.08357	-0.330687	-0.767011	-0.913575	-0.762568	0.644277	-0.779667
astcl1	Middle	astcl1_middle	0.0924495	-0.368392	-0.488983	-0.279279	1.66038	1.17162	-0.625568	-0.00760258	-0.232243	-0.325362	-0.822184	-0.422275	-1.20226	-0.566652	0.0700088	-0.603841	0.284773	0.920135	-1.48446	0.262154	-0.371011	-1.0079	1.5701	0.862212	0.517785	-1.04379	-0.531895	-0.44558	-0.767011	-0.571268	-0.0265742	-0.701886	-0.802125
astcl1	Middle	astcl1_middle	-1.0395	0.0366709	-0.475697	-0.487224	-0.647485	-1.21843	-1.33929	-0.482964	-1.21644	-0.642419	0.0798759	-0.672958	-1.20226	-0.204334	-0.328691	-0.925318	-1.27595	0.0433253	-0.119412	-0.00852127	-1.01575	-0.708896	-0.841504	-0.984251	-0.552157	-0.216851	-1.29466	-0.832038	-0.993555	-0.571268	-0.236754	-0.0288041	-0.844352
astcl1	Middle	astcl1_middle	-0.0343365	-0.390567	0.30965	0.430778	-0.185912	0.701959	0.0853692	0.0788267	-0.259641	0.606753	-0.0963887	0.0910064	-0.463175	-0.964093	-0.0313609	-0.711	2.02911	-0.0999994	-0.675766	0.262154	0.757279	-1.3152	1.04927	-0.140982	-0.239511	0.61009	-0.89026	-0.46647	-1.2201	-0.0496558	-1.19757	-0.477525	-0.874295
astcl1	Middle	astcl1_middle	0.234375	-0.882852	-0.446172	-0.260834	1.19881	0.795168	0.0853692	-0.180461	-0.710643	-0.277963	-0.822184	-0.33873	-1.17347	-0.611018	-0.0650982	-1.35741	0.40527	-1.40678	-1.02944	1.07418	-0.615773	0.213023	1.59	0.615004	0.0732793	-1.33967	-0.698783	-0.417727	-0.539186	0.471956	-0.521631	1.98613	-0.794639
astcl1	Bottom	astcl1_bottom	1.21666	1.04194	2.32542	1.74222	0.275662	0.902596	1.51003	2.0667	-0.429293	2.72542	0.266509	2.72929	0.247118	0.211592	0.191558	0.0460258	0.40527	0.0433253	-0.726435	-0.826563	0.596094	0.977135	0.832861	-0.35905	1.48887	-0.394377	-0.577933	-0.341132	-0.539186	-0.22896	-0.0265742	0.868638	-0.839362
astcl1	Bottom	astcl1_bottom	2.4449	6.41124	3.46506	6.80198	0.0448752	4.88736	0.0853692	2.62849	1.31571	4.16321	1.7181	6.29327	0.309509	2.33744	5.71912	4.58127	1.77664	-1.55011	-0.777105	-0.00852127	-0.69338	-0.55109	2.12617	0.295153	3.5959	0.965143	-0.12784	0.543194	0.140447	-1.27218	4.52487	1.31736	-0.709992
astcl1	Bottom	astcl1_bottom	-0.056203	0.273204	-0.710415	-0.315474	0.737236	0.330024	0.442232	0.986334	0.218759	-0.121665	1.16857	0.675918	-0.794325	-0.213577	0.286306	-0.818159	0.531506	-0.681729	-0.827775	1.62155	-0.938141	0.977135	-0.357257	-0.257266	0.649358	0.195861	-0.859393	-0.550028	-0.993555	0.129648	0.394517	0.195556	-0.814409
astcl1	Bottom	astcl1_bottom	0.698762	1.81215	0.81673	2.00672	0.0448752	3.38878	1.15317	3.57921	0.611806	1.73775	4.07175	2.32333	0.136735	1.04344	8.14852	1.3423	-0.587398	-0.538404	-0.928101	-0.00852127	-0.0486427	0.213023	0.381351	0.0917247	1.06086	0.669265	-0.758772	-0.153126	1.50227	-1.43519	5.32092	-1.37497	-0.724771
astcl1	Bottom	astcl1_bottom	-0.376295	0.208157	1.17102	0.860241	-0.416698	-0.394663	-0.625568	0.899905	-1.13214	0.350292	-0.283022	1.21317	-0.525566	0.97135	-0.0922142	-1.14309	-0.277548	-0.243324	-1.28279	-1.09724	0.43491	0.0552167	-0.321791	-0.518975	0.6	-0.394377	-1.01922	-0.483878	-1.67447	-1.61449	-0.657112	1.31736	-0.821895
astcl1	Bottom	astcl1_bottom	-0.0618244	0.336772	-0.919299	-0.582235	-0.185912	-0.275048	-0.625568	0.727047	-0.62529	-0.0879282	0.0798759	0.246182	-0.746332	0.374265	-0.210453	-0.711	1.15694	-0.243324	-0.372761	-1.09724	-0.938141	-0.858396	-0.336475	-0.417192	0.501285	0.0775099	-1.00091	-0.529139	-0.312642	-0.571268	-0.386882	-0.701886	-0.700011
astcl1	Bottom	astcl1_bottom	1.36009	2.368	1.41607	0.396759	1.19881	0.871	1.86689	1.67777	-0.62529	2.30698	0.442774	2.00106	-0.0840318	1.0989	0.205116	-1.03593	-0.0939326	0.625055	-0.523756	1.07418	-0.209827	1.59175	-0.178723	-0.155483	0.616501	-0.0984995	-0.702096	-0.497804	-0.767011	-1.43519	-0.236754	-0.0288041	-0.856828
astcl1	Bottom	astcl1_bottom	0.962634	-1.11791	0.519272	0.456097	-0.185912	0.580538	1.86689	0.510973	0.246157	1.18014	-0.459286	1.18925	-0.890311	0.339143	-0.119173	-0.0645898	1.59303	-1.26346	-0.170081	1.07418	-0.615773	-0.55109	-0.432522	-0.446332	0.550643	0.491739	-1.00492	-0.170534	-0.767011	-1.43519	-0.521631	2.65921	-0.8718
astcl1	Bottom	astcl1_bottom	-0.207273	-0.562054	-0.84106	-0.555524	-0.647485	0.126678	0.799094	-0.180461	-0.850791	-0.343217	0.266509	0.20441	-1.22146	-1.59815	-0.284864	-0.603841	-1.14972	-0.681729	-0.625096	-0.00852127	-0.615773	-0.858396	-0.773942	-0.678901	0.188495	0.255037	-1.21976	-0.142681	-1.2201	-0.0496558	-0.687138	0.868638	-0.839362
astcl1	Bottom	astcl1_bottom	0.580786	0.251029	1.56369	1.28031	0.0448752	0.398633	2.93469	0.467759	-0.119493	2.19816	0.266509	1.35639	-0.304799	0.962108	0.0733194	-1.03593	-0.340665	-1.12013	-0.675766	-0.279197	-0.776957	0.669829	-0.504417	-0.737043	0.00742119	0.0198516	-0.985475	-0.163571	-0.993555	-0.391963	-0.717164	-0.477525	-0.849343
astcl1	Bottom	astcl1_bottom	0.848855	1.98363	0.563559	0.539014	-0.416698	0.585729	0.442232	0.899905	-1.07629	1.05637	0.629407	0.914687	-1.18787	-0.285671	-0.0516979	-0.386066	1.27744	0.0433253	-0.523756	0.262154	-0.293404	-1.0079	-0.551197	-0.32991	0.550643	-0.867782	-1.11609	-0.274982	-0.312642	-0.571268	-0.491605	2.21049	-0.774677
astcl1	Bottom	astcl1_bottom	0.00187031	-0.390567	-0.952514	-0.394389	-0.416698	0.0244413	0.0853692	-0.180461	0.246157	-0.425637	0.442774	-0.279062	-0.904709	0.952865	-0.0922142	-0.278908	-0.403783	0.48173	-0.119412	-0.826563	1.31844	0.977135	-0.55914	-0.0828399	0.353068	0.432563	-1.17774	-0.233203	0.366991	-1.7938	-0.551656	1.76177	-0.93399
astcl1	Bottom	astcl1_bottom	0.398979	0.316076	-0.815226	-0.551	0.0448752	-0.449957	1.15317	0.683832	-0.316543	-0.231644	0.0798759	0.0551667	-0.650347	0.0119472	-0.156378	-1.03593	-0.530018	0.338405	-0.675766	-0.555887	2.04078	-1.3152	-0.82987	-0.591619	1.07736	0.61009	-1.26885	-0.254092	-1.67447	-0.0496558	-0.717164	-0.477525	-1.0386
astcl1	Bottom	astcl1_bottom	-0.0528337	-0.390567	-0.925204	-0.49288	-0.878272	0.327993	0.0853692	0.165256	-0.62529	-0.335507	0.266509	-0.17164	-0.635949	2.38365	-0.0989932	2.42081	0.468388	-1.12013	-1.58579	0.262154	-0.532196	-0.55109	-0.879458	6.0243	0.550643	0.491739	-1.39502	-0.194905	-0.767011	0.993568	-1.16755	-0.0288041	-0.841857
astcl1	Bottom	astcl1_bottom	-0.258821	1.34204	-0.576817	-0.260138	-0.185912	-0.116614	0.442232	0.467759	-0.316543	-0.0104935	0.0798759	0.311831	-1.00069	0.636761	-0.565168	-0.603841	0.158538	0.0433253	-1.08011	0.262154	-0.854564	0.827635	-0.982405	-0.678901	-0.0254361	0.136685	-1.37636	-0.0138619	-1.67447	-1.27218	-0.0412208	-0.926246	-0.879286
astcl1	Bottom	astcl1_bottom	-0.482811	-0.304824	-0.761344	-0.504364	-0.416698	-0.318154	0.0853692	0.0356121	-0.569441	-0.31609	7.16156	-0.147763	-1.09188	0.555424	-0.0922142	-0.603841	-1.40219	0.77681	-0.827775	0.262154	-1.17693	-1.3152	-0.772899	-0.504474	0.369569	0.195861	-1.36381	-0.233203	-0.0860977	-0.22896	-0.386882	-2.04805	-0.839362
astcl1	Bottom	astcl1_bottom	0.0906754	0.443212	-0.853608	-0.556568	-0.185912	-0.218851	0.0853692	1.02955	0.0491064	-0.294708	0.0798759	-0.117905	-0.621551	2.5722	-0.291485	-0.278908	0.967591	0.338405	0.183593	-0.826563	-0.13222	0.0552167	-0.992917	-0.533476	0.501285	1.08198	-1.2815	-0.0417147	-0.312642	-0.913575	0.214363	0.419917	-0.968923
astcl1	Bottom	astcl1_bottom	-0.195498	-1.18148	-0.375314	-0.263531	-0.185912	-0.508184	0.442232	0.597403	-1.24489	0.330947	-0.0963887	0.198428	-1.13987	0.02119	-0.379455	-0.278908	0.778238	-0.538404	-0.4741	-0.279197	-0.13222	1.12664	-0.874724	-0.678901	0.237853	0.0198516	-1.39014	-0.201868	-1.67447	-0.0496558	-0.551656	-0.701886	-1.07085

## Sheet: 33 element-Log
Genotype	Position	Sample_Type	Mg	Li	Ca	Ti	Cl	Mn	Hg	Na	Cu	Sr	Y	Ba	B	Cr	Fe	Ni	Br	In	Sn	Sb	I	Cs	P	Zn	Mo	Ga	S	Si	Te	Bi	V	Pd	Sc
Y-6	Top	SPT_top	2.42221	1.15688	0.399847	-0.116907	-1.61979	0.746089	-0.416801	-0.352617	0.630631	0.444981	-1.74473	-0.434152	0.19201	1.22238	1.26349	0.107549	0.410609	-0.0231917	0.762378	-0.0899095	0.256958	-0.122053	0.894039	1.05169	0.474653	0.886998	2.12082	0.896581	0.610234	-0.440093	1.07007	-0.0535477	1.49661
Y-6	Top	SPT_top	3.05953	1.15731	0.464639	0.666331	-1.60206	1.02383	-0.0486625	-0.350665	0.772908	1.62292	-1.05552	0.657152	0.198382	1.23742	1.36404	0.202216	0.437275	-0.140261	0.79134	-0.115205	0.266467	-0.0190881	1.16101	1.11574	0.564784	0.815644	2.1364	0.894316	0.646502	-0.480172	1.11193	0.058426	1.50356
Y-6	Top	SPT_top	2.74853	1.1232	0.390228	0.167613	-1.61979	0.885078	-0.194499	-0.359519	0.654465	1.07846	-0.853872	0.0433623	0.140508	1.21389	1.32578	0.202216	0.414137	-0.0472076	0.777064	-0.0443122	0.311754	-0.0814455	1.02682	0.936111	0.421439	0.830909	2.12735	0.892595	0.628797	-0.540608	1.03125	-0.00524306	1.47696
Y-6	Top	SPT_top	2.78051	1.15818	0.343014	-0.105684	-1.60206	0.783618	0.0606978	-0.359519	0.654465	0.529687	-1.45593		0.111934	1.22123	1.30737	0.166726	0.397592	-0.0819697	0.702258	-0.199283	0.297104	-0.0357404	1	1.04763	0.474653	0.835881	2.12419	0.887223	0.503791	-0.327902	1.01778	-0.0287242	1.4638
Y-6	Top	SPT_top	3.13519	1.13808	0.538071	1.11099	-1.60206	0.927524	-0.89279	-0.350665	0.731911	2.02661	-1.1549	1.14588	0.1529	1.22518	1.3426	0.193681	0.417804	-0.0819697	0.754807	-0.0443122	0.226858	-0.243364	1.20734	1.1396	0.650696	0.727053	2.1294	0.885983	0.610234	-0.379864	1.01263	0.0170333	1.45932
Y-6	Top	SPT_top	3.24264	1.14579	0.445293	0.79162	-1.55284	1.09999	0.0606978	-0.349692	0.806723	1.47315	-1.05552	0.265054	0.129045	1.21777	1.31869	0.0507663	0.406881	-0.140261	0.689131	-0.303644	0.282169	-0.0447935	1.33594	1.26285	0.722387	0.730217	2.12468	0.881271	0.478999	-0.347754	0.969928	-0.170053	1.41594
Y-6	Top	SPT_top	3.23247	1.13117	0.564429	1.10459	-1.50864	1.04704	0.0094509	-0.342944	0.790144	2.03241	-1.1549	1.03834	0.135451	1.23691	1.39249	0.25042	0.415974	-0.195179	0.65696	-0.141463	0.246991	-0.0357404	1.53755	1.40254	0.740915	0.707655	2.12627	0.878062	0.527243	-0.508638	1.02202	-0.107905	1.4281
Y-6	Top	SPT_top	3.05196	1.15293	0.389166	0.633266	-1.58503	0.894704	0.0094509	-0.341989	0.654465	1.64501	-1.05552	0.680063	0.0565237	1.21545	1.30967	0.0132587	0.387923	-0.161151	0.758609	-0.141463	0.226858	-0.0105502	1.35946	1.07922	0.603686	0.65485	2.10934	0.879726	0.549616	-0.555955	0.983085	-0.0798767	1.37849
Y-6	Top	SPT_top	3.04676	1.13624	0.444825	0.794139	-1.55284	0.910197	-0.291579	-0.333482	0.720986	1.82601	-0.801343	1.02849	0.0580462	1.21958	1.32754	0.175802	0.387923	-0.258061	0.647285	-0.303644	0.237041	-0.133122	1.31479	1.16533	0.61595	0.720655	2.11004	0.875119	0.362482	-0.508638	0.982135	-0.0287242	1.40255
Y-6	Top	SPT_top	3.46222	1.15158	0.540329	1.11106	-1.45593	1.23659	0.0094509	-0.334419	0.822756	2.07467	-1.05552	1.17176	0.117271	1.21982	1.35388	0.235023	0.403121	-0.183759	0.697926	-0.199283	0.246991	-0.216096	1.75472	1.48322	0.77561	0.690728	2.12752	0.876622	0.424555	-0.524329	0.981229	0.0382226	1.37707
Y-6	Top	SPT_top	3.54545	1.17823	0.582177	1.20981	-1.45593	1.18284	0.0606978	-0.258848	0.729732	2.24392	-0.801343	1.379	0.0820669	1.22365	1.35428	0.0132587	0.362105	-0.30103	0.697926	-0.141463	0.256958	-0.0814455	1.76169	1.31679	0.661718	0.651084	2.12321	0.881385	0.478999	-0.452225	0.971832	-0.204815	1.39286
Y-6	Top	SPT_top	2.28866	1.16599	0.220631	-0.14752	-1.61979	0.721068	-0.416801	-0.363512	0.547159	0.591065	-1.05552	-0.610834	0.0386202	1.18141	1.2755	0.107549	0.386142	-0.172631	0.578754	-0.00305075	0.263399	-0.122053	0.940467	0.925415	0.457579	0.619719	2.08529	0.877659	0.452706	-0.555955	0.951386	-0.0798767	1.35
Y-6	Top	SPT_top	2.00922	1.1677	0.174351	-0.337242	-1.63827	0.683587	-0.194499	-0.363512	0.451786	0.0211893	-0.853872		-0.0409586	1.20523	1.25426	-0.0579919	0.364176	-0.348722	0.567144	-0.266001	0.2403	-0.243364	0.759139	0.903144	0.439806	0.65485	2.07886	0.875293	0.503791	-0.440093	0.935154	0.058426	1.33488
Y-6	Top	SPT_top	2.67	1.13991	0.204934	-0.227678	-1.63827	0.799203	-0.416801	-0.357535	0.578868	0.285332	-1.45593	-0.910095	-0.0168249	1.20126	1.24482	0.0132587	0.408749	-0.365523	0.706547	-0.303644	0.282169	-0.091515	0.944137	0.9861	0.564784	0.607348	2.07763	0.871456	0.503791	-0.508638	0.920436	-0.0535477	1.36044
Y-6	Top	SPT_top	3.29119	1.15818	0.276692	0.518777	-1.60206	1.22668	-0.194499	-0.337242	0.782544	1.56076	-0.910095	0.411114	0.0374265	1.21312	1.28187	0.235023	0.339054	-0.150581	0.584444	-0.231362	0.237041	-0.111821	1.21269	1.16533	0.603686	0.5989	2.08743	0.877774	0.503791	-0.480172	0.940317	-0.0535477	1.32964
Y-6	Top	SPT_top	3.15452	1.15204	0.184407	0.0503798	-1.60206	1.12179	-0.291579	-0.346787	0.664548	1.14123	-1.05552	-0.910095	0.0678145	1.1956	1.263	0.0386202	0.349666	-0.244888	0.584444	-0.345823	0.216166	-0.091515	1.22531	1.11574	0.506776	0.680245	2.08216	0.876391	0.290035	-0.573489	0.94537	-0.329754	1.30103
Y-6	Top	SPT_top	3.29301	1.17362	0.263873	0.618048	-1.60206	1.18568	0.0094509	-0.339135	0.817499	1.57881	-0.978811	0.607455	0.101747	1.19965	1.29006	0.0965624	0.305351	-0.286509	0.561221	-0.169411	0.246991	0.0503798	1.15954	1.16533	0.490941	0.680245	2.08529	0.875235	0.0265333	-0.508638	0.976533	-0.0287242	1.31433
Y-6	Top	SPT_top	2.87306	1.14535	0.169674	-0.119186	-1.63827	0.861116	-0.115771	-0.352617	0.556905	0.679337	-0.978811	-0.910095	0.0216027	1.20458	1.25943	-0.000434512	0.387923	-0.271646	0.555215	-0.199283	0.208979	-0.191114	0.989049	0.976533	0.61595	0.572639	2.06874	0.867762	0.478999	-0.493495	0.947385	-0.0535477	1.28845
Y-6	Middle	SPT_middle	2.01905	1.15906	0.125481	-0.393619	-1.63827	0.686815	-0.115771	-0.359519	0.490941	0.0386202	-1.74473	-0.308919	-0.0555173	1.19246	1.27105	-0.0141246	0.389875	-0.286509	0.584444	-0.266001	0.21272	-0.0535477	0.70079	0.885644	0.290035	0.673113	2.05787	0.872913	0.478999	-0.465974	0.941313	-0.137869	1.28845
Y-6	Middle	SPT_middle	2.13987	1.15293	0.142076	-0.360514	-1.63827	0.655427	-0.115771	-0.360514	0.490941	0.0386202	-0.714443	-0.910095	-0.0136762	1.17606	1.263	-0.143876	0.376212	-0.244888	0.661718	-0.169411	0.175222	-0.101275	0.730055	0.835247	0.338456	0.611511	2.05828	0.865933	0.424555	-0.480172	0.935154	-0.00524306	1.30884
Y-6	Middle	SPT_middle	3.07992	1.15646	0.153815	-0.0291884	-1.61979	0.71617	-0.291579	-0.348722	0.451786	0.718419	-1.05552	-0.211832	0.0322157	1.18281	1.25375	0.0261245	0.358125	-0.244888	0.572988	-0.303644	0.216166	-0.0535477	0.936413	0.966799	0.536811	0.5989	2.06041	0.878119	0.424555	-0.452225	0.908485	0.113943	1.28845
Y-6	Middle	SPT_middle	2.35245	1.14848	0.103804	-0.239578	-1.63827	0.679973	-0.291579	-0.358526	0.447778	0.540455	-0.978811	-0.211832	-0.033389	1.20523	1.2501	0.0744507	0.405005	-0.462181	0.647285	-0.169411	0.27277	-0.091515	0.732072	0.793162	0.522053	0.647285	2.05651	0.878809	0.527243	-0.440093	0.956361	-0.107905	1.29706
Y-6	Middle	SPT_middle	1.89248	1.14894	0.122544	-0.360514	-1.63827	0.634477	-0.89279	-0.356547	0.430881	0.0553783	-1.05552		-0.0395292	1.19329	1.24588	0.0965624	0.384174	-0.258061	0.567144	-0.266001	0.2403	-0.216096	0.705522	0.814714	0.457579	0.611511	2.05359	0.873495	0.503791	-0.540608	0.982135	-0.107905	1.2701
Y-6	Middle	SPT_middle	2.52028	1.14264	0.121231	-0.274088	-1.63827	0.684845	-0.115771	-0.358526	0.533772	0.424392	-1.45593	-0.434152	-0.120331	1.20151	1.22144	-0.0282604	0.358125	-0.258061	0.661718	-0.199283	0.142702	-0.178486	0.800236	0.867409	0.506776	0.635685	2.05231	0.869114	0.503791	-0.493495	0.910678	-0.0535477	1.2838
Y-6	Middle	SPT_middle	3.57866	1.15424	0.115611	0.0944711	-1.56864	0.878062	-0.416801	-0.350665	0.451786	1.58925	-1.1549	0.367729	0.0293838	1.16864	1.29006	-0.0579919	0.384174	-0.286509	0.611723	-0.567031	0.21272	-0.091515	1.12535	0.9466	0.550962	0.627775	2.05811	0.867821	0.290035	-0.493495	0.904066	0.0382226	1.22318
Y-6	Middle	SPT_middle	4.22533	1.17906	0.391112	0.964024	-1.27572	1.12623	-0.0486625	-0.30103	0.59384	2.11544	-1.27572	1.10599	0.104146	1.22316	1.29246	0.0965624	0.414137	-0.183759	0.584444	-0.303644	0.20167	0.0358298	1.54114	1.083	0.800029	0.673113	2.092	0.876564	0.478999	-0.508638	0.956361	-0.329754	1.2925
Y-6	Middle	SPT_middle	3.96111	1.18116	0.574031	1.23822	-1.45593	1.11896	-0.115771	-0.31158	0.608419	2.22954	-1.1549	1.39431	0.0145205	1.20801	1.31239	0.0744507	0.426674	-0.316053	0.536811	-0.115205	0.190612	-0.203426	1.38205	1.1122	0.807806	0.669503	2.07152	0.872098	0.362482	-0.524329	0.94939	-0.107905	1.24583
Y-6	Middle	SPT_middle	3.62875	1.18321	0.101747	0.0534626	-1.58503	0.872564	-0.416801	-0.345823	0.516403	1.37909	-0.642065	0.411114	-0.0395292	1.18738	1.22699	-0.0141246	0.345374	-0.316053	0.483302	-0.303644	0.288249	-0.143876	1.0406	0.879669	0.421439	0.651084	2.04752	0.872273	0.527243	-0.649752	0.906281	-0.00524306	1.23019
Y-6	Middle	SPT_middle	4.11931	1.17658	0.407051	1.04961	-1.36653	1.1088	0.0606978	-0.294136	0.627878	2.24639	-0.677781	1.26505	0.0464952	1.21338	1.2872	-0.0579919	0.366236	-0.232102	0.584444	-0.141463	0.230193	-0.178486	1.48494	1.1122	0.603686	0.651084	2.07516	0.866701	0.527243	-0.440093	0.891705	0.0382226	1.22688
Y-6	Middle	SPT_middle	3.97749	1.15646	0.438542	1.00212	-1.45593	1.16435	-0.291579	-0.326058	0.599665	2.30987	-0.853872	1.29579	0.00216606	1.20485	1.32709	-0.000434512	0.435526	-0.348722	0.490239	-0.303644	0.216166	-0.101275	1.36706	1.0754	0.703119	0.619719	2.06921	0.866524	0.362482	-0.628932	0.942355	-0.204815	1.24551
Y-6	Middle	SPT_middle	3.42388	1.16982	0.11059	0.0232525	-1.60206	1.02309	-0.115771	-0.330683	0.519959	1.28912	-0.853872	0.293141	-0.0168249	1.18099	1.25426	0.0132587	0.325926	-0.533132	0.567144	-0.199283	0.226858	-0.101275	1.06416	1.05572	0.536811	0.631748	2.0377	0.856608	0.503791	-0.524329	0.910678	-0.0798767	1.21877
Y-6	Middle	SPT_middle	3.09943	1.15906	0.0700379	-0.0181814	-1.61979	0.831998	-0.115771	-0.336299	0.502017	0.854731	-0.978811	-0.211832	-0.0570004	1.1964	1.25426	0.0261245	0.405005	-0.183759	0.611723	-0.115205	0.2403	-0.191114	0.886096	0.835247	0.421439	0.65485	2.03487	0.860158	0.394627	-0.628932	0.859679	0.0170333	1.18957
Y-6	Middle	SPT_middle	2.43874	1.16426	0.079543	-0.360514	-1.63827	0.667826	-0.291579	-0.347754	0.426511	0.00302947	-1.05552	-0.610834	-0.120331	1.17748	1.26043	-0.0282604	0.389875	-0.365523	0.555215	-0.115205	0.194237	-0.191114	0.727785	0.936111	0.360593	0.603144	2.03	0.855277	0.549616	-0.739929	0.907411	-0.204815	1.2039
Y-6	Middle	SPT_middle	3.0648	1.17322	0.0852906	-0.0310503	-1.61979	0.985965	-0.194499	-0.343902	0.483445	0.970486	-0.801343	-0.0660068	-0.0428718	1.19357	1.2522	-0.000434512	0.349666	-0.316053	0.549126	-0.169411	0.178977	-0.191114	0.993348	0.941412	0.439806	0.623766	2.02773	0.860637	0.503791	-0.508638	0.951386	-0.329754	1.22688
Y-6	Middle	SPT_middle	2.84822	1.14173	0.0849336	0.500099	-1.63827	0.823474	-0.291579	-0.342944	0.599665	0.739256	-1.27572	-0.211832	-0.101824	1.17705	1.21693	0.0507663	0.319106	-0.401209	0.438226	-0.303644	0.20167	-0.229885	0.809964	0.903144	0.263636	0.662191	2.02259	0.861176	0.362482	-0.493495	0.902981	0.147058	1.20107
Y-6	Middle	SPT_middle	3.40582	1.17574	0.0437551	-0.0181814	-1.63827	0.849297	-0.0486625	-0.325139	0.459995	1.00402	-0.801343	0.203033	-0.0893756	1.1817	1.25633	0.0507663	0.366236	-0.421361	0.530456	-0.266001	0.219846	-0.166853	1.01258	0.867409	0.381837	0.643453	2.02394	0.86231	0.478999	-0.540608	0.878924	-0.0798767	1.17362
Y-6	Bottom	SPT_bottom	4.14797	1.17152	0.629817	1.27862	-1.49485	1.17699	0.106191	-0.308035	0.649237	2.35903	-1.1549	1.57894	-0.0154727	1.20946	1.32269	0.0744507	0.386142	-0.30103	0.504063	-0.169411	0.116608	-0.111821	1.23512	1.01795	1.51296	0.572639	2.04465	0.863561	0.202761	-0.540608	0.920436	0.058426	1.20426
Y-6	Bottom	SPT_bottom	4.03209	1.16212	0.49276	1.13618	-1.49485	1.16587	0.0094509	-0.326979	0.505693	2.15857	-0.801343	1.54075	-0.0670192	1.21376	1.31825	0.0507663	0.358125	-0.331614	0.438226	-0.266001	0.138303	-0.122053	1.13236	1.00004	1.53965	0.586024	2.03468	0.855519	0.362482	-0.452225	0.935154	-0.0287242	1.1914
Y-6	Bottom	SPT_bottom	3.89523	1.17906	0.249687	0.740836	-1.55284	1.18116	0.147676	-0.328827	0.547159	1.87101	-0.978811	1.00277	-0.0319843	1.20788	1.29576	-0.107349	0.325926	-0.331614	0.388101	-0.0899095	0.237041	-0.0357404	1.23862	1.0223	1.38392	0.65485	2.03684	0.861893	0.452706	-0.669586	0.928908	-0.0798767	1.18147
Y-6	Bottom	SPT_bottom	3.7628	1.15906	0.357554	0.9599	-1.58503	1.08554	-0.291579	-0.326058	0.533772	2.1216	-0.978811	1.35614	-0.0925886	1.21259	1.2584	-0.0282604	0.399501	-0.383	0.461348	-0.231362	0.175222	-0.0273344	1.10961	0.828467	1.38187	0.623766	2.02741	0.849481	0.394627	-0.540608	0.899602	-0.00524306	1.17702
Y-6	Bottom	SPT_bottom	3.84644	1.1677	0.182415	0.554126	-1.56864	1.07507	-0.0486625	-0.329754	0.578868	1.79727	-0.642065	0.992067	-0.112383	1.19301	1.27054	0.0629578	0.366236	-0.30103	0.530456	-0.500313	0.138303	-0.203426	1.11647	0.9466	1.3384	0.647285	2.02938	0.852541	0.527243	-0.692504	0.890533	-0.137869	1.17135
Y-6	Bottom	SPT_bottom	3.91147	1.18444	0.0748164	0.137037	-1.56864	0.950365	0.0094509	-0.312471	0.578868	1.53681	-1.1549	0.859799	-0.0634863	1.1991	1.2443	-0.0282604	0.366236	-0.316053	0.51746	-0.442493	0.138303	-0.272459	1.04218	0.885644	1.31249	0.623766	2.02439	0.846151	0.248464	-0.440093	0.899602	-0.0535477	1.15785
Y-6	Bottom	SPT_bottom	3.82972	1.15731	0.721233	1.50011	-1.52288	1.06062	0.106191	-0.320572	0.572639	2.4763	-1.1549	1.53458	-0.0685421	1.19014	1.26553	-0.0579919	0.368287	-0.331614	0.351216	-0.0899095	0.237041	-0.216096	1.19396	0.990783	1.22399	0.635685	2.03446	0.844601	0.478999	-0.649752	0.934094	-0.107905	1.15942
Y-6	Bottom	SPT_bottom	3.99645	1.18977	0.854792	1.58005	-1.55284	1.18633	0.106191	-0.309804	0.633367	2.55317	-0.801343	1.72847	-0.000869459	1.19844	1.32797	-0.124939	0.387923	-0.421361	0.438226	-0.266001	0.190612	-0.133122	1.33441	1.03515	1.26647	0.594614	2.03702	0.844166	0.503791	-0.508638	0.896251	0.0777312	1.13701
Y-6	Bottom	SPT_bottom	4.12696	1.1677	0.396199	1.04689	-1.45593	1.19418	0.106191	-0.276544	0.65696	2.19714	-0.677781	1.42343	-0.0381045	1.2183	1.32048	-0.090444	0.389875	-0.365523	0.396896	-0.442493	0.159266	-0.101275	1.42875	1.18963	1.3002	0.577147	2.04883	0.854488	0.248464	-0.573489	0.868233	-0.0798767	1.15667
Y-6	Bottom	SPT_bottom	3.96781	1.14669	0.40841	1.0571	-1.5376	1.13223	0.0606978	-0.326058	0.560026	2.00308	-0.756962	1.13037	-0.0520764	1.20417	1.28479	-0.0282604	0.386142	-0.140261	0.446071	-0.391474	0.12969	-0.133122	1.2149	1.09419	1.2415	0.658488	2.04198	0.846461	0.452706	-0.79588	0.874192	0.0170333	1.13947
Y-6	Bottom	SPT_bottom	3.96343	1.17447	0.711723	1.43696	-1.55284	1.13322	-0.194499	-0.327902	0.638689	2.45177	-0.910095	1.72647	-0.0428718	1.19626	1.28042	-0.107349	0.351796	-0.286509	0.453777	-0.500313	0.159266	-0.143876	1.31042	1.01355	1.36927	0.603144	2.0398	0.845408	0.478999	-0.480172	0.885926	-0.0287242	1.20914
Y-6	Bottom	SPT_bottom	3.97049	1.1799	0.275542	0.832062	-1.55284	1.15442	0.252368	-0.327902	0.602603	1.9883	-0.801343	1.04321	-0.112383	1.19709	1.30507	0.0744507	0.332438	-0.183759	0.524006	-0.345823	0.138303	-0.191114	1.2791	1.05169	1.32915	0.639586	2.03496	0.843046	0.327767	-0.508638	0.928908	-0.0287242	1.12827
Y-6	Bottom	SPT_bottom	3.72779	1.15116	0.367169	0.957799	-1.58503	0.954773	-0.416801	-0.313364	0.560026	2.01506	-0.714443	1.30908	-0.0996329	1.20071	1.26553	-0.107349	0.319106	-0.244888	0.483302	-0.231362	0.155032	-0.091515	0.971647	0.879669	0.807806	0.534787	2.01049	0.844601	0.424555	-0.573489	0.855943	-0.242604	1.1337
Y-6	Bottom	SPT_bottom	4.01069	1.16982	0.350636	0.897022	-1.55284	1.2222	-0.0486625	-0.316953	0.638689	1.97637	-0.610834	1.32701	-0.075204	1.21727	1.24378	0.128076	0.376212	-0.286509	0.461348	-0.303644	0.178977	-0.216096	1.10762	1.03092	1.00411	0.643453	2.02094	0.835944	0.290035	-0.540608	0.881271	-0.170053	1.13985
Y-6	Bottom	SPT_bottom	4.10523	1.1946	0.72689	1.48045	-1.52288	1.23606	-0.194499	-0.283997	0.65696	2.46827	-0.580044	1.76016	-0.0685421	1.19951	1.31958	0.166726	0.382197	-0.316053	0.341435	-0.303644	0.175222	-0.0814455	1.11029	0.976533	0.91698	0.665862	2.02066	0.839792	0.478999	-0.573489	0.898506	-0.00524306	1.13078
Y-6	Bottom	SPT_bottom	3.77758	1.15027	0.547652	1.24007	-1.58503	1.0577	-0.0486625	-0.317855	0.572639	2.25446	-0.801343	1.35378	-0.0856568	1.19667	1.30554	0.117934	0.410609	-0.30103	0.438226	-0.115205	0.134177	-0.0721166	1.00668	0.814714	0.77561	0.619719	2.01078	0.840608	0.290035	-0.59176	0.882468	-0.107905	1.13659
Y-6	Bottom	SPT_bottom	3.8404	1.18364	0.679428	1.4255	-1.56864	1.08604	0.147676	-0.313364	0.566437	2.36193	-0.642065	1.46556	-0.0259491	1.20192	1.29717	-0.000434512	0.376212	-0.218963	0.46879	-0.391474	0.125481	-0.178486	1.04657	0.873553	0.865814	0.631748	2.01242	0.838219	0.327767	-0.573489	0.90961	-0.00524306	1.14755
Y-6	Bottom	SPT_bottom	3.97454	1.1213	0.622835	1.36888	-1.55284	1.21157	0.185542	-0.305395	0.467904	2.4579	-0.714443	1.77384	-0.0273344	1.20788	1.30784	0.117934	0.339054	-0.348722	0.351216	-0.231362	0.216166	-0.166853	1.13066	0.930796	1.27976	0.607348	2.02698	0.838975	0.362482	-0.508638	0.92993	-0.107905	1.14513
astcl1	Top	astcl1_top	3.22286	1.16038	0.0856473	0.436163	-1.4318	0.975202	-0.115771	-0.340084	0.55364	1.37716	-1.1549	-0.434152	-0.151195	1.18156	1.22755	-0.000434512	0.376212	-0.383	0.446071	-0.231362	0.146748	-0.154902	1.16319	1.03092	0.578181	0.704322	2.04005	0.842235	0.202761	-0.628932	0.912859	-0.137869	1.14956
astcl1	Top	astcl1_top	3.29304	1.16212	0.386677	1.17254	-1.50864	1.10418	-0.115771	-0.341989	0.674494	1.78872	-0.853872	0.633064	-0.122053	1.20257	1.3092	-0.0579919	0.347525	-0.383	0.369958	-0.266001	0.198107	-0.203426	1.43989	1.06371	0.872564	0.615634	2.04463	0.842547	0.327767	-0.540608	0.876564	0.058426	1.13742
astcl1	Top	astcl1_top	3.50859	1.18073	0.537441	1.16444	-1.49485	1.13982	-0.194499	-0.339135	0.644044	1.80859	-0.801343	1.00277	-0.127844	1.20205	1.29576	0.0132587	0.356026	-0.383	0.497206	-0.500313	0.182985	-0.133122	1.43892	1.07922	0.89215	0.563481	2.05118	0.844042	0.503791	-0.649752	0.967033	0.162863	1.1116
astcl1	Top	astcl1_top	2.84651	1.15424	0.17667	0.539829	-1.5376	0.959328	-0.194499	-0.342944	0.55364	1.36528	-1.45593	-0.211832	-0.103474	1.19179	1.2303	-0.0579919	0.391817	-0.401209	0.483302	-0.500313	0.186674	-0.216096	1.24204	0.966799	0.703119	0.635685	2.02003	0.844353	0.327767	-0.508638	0.893984	0.0962146	1.12281
astcl1	Top	astcl1_top	3.47858	1.14937	0.457731	1.15609	-1.46852	1.20952	-0.194499	-0.340084	0.703033	1.85468	-1.1549	0.633064	-0.110698	1.19273	1.26602	-0.163043	0.305351	-0.271646	0.331427	-0.231362	0.256958	-0.229885	1.51485	1.22097	1.03278	0.544564	2.04578	0.849788	0.290035	-0.649752	0.947385	-0.0287242	1.13783
astcl1	Top	astcl1_top	3.55377	1.16554	0.559907	1.29015	-1.50864	1.21806	0.0094509	-0.338187	0.681784	1.84693	-0.978811	0.821382	-0.167491	1.19329	1.25115	-0.226945	0.364176	-0.401209	0.504063	-0.442493	0.182985	-0.203426	1.47422	1.1494	1.10496	0.710963	2.05283	0.900531	0.362482	-0.609065	0.911797	-0.00524306	1.13078
astcl1	Top	astcl1_top	3.51777	1.17699	0.160168	0.531223	-1.58503	1.09036	-0.0486625	-0.324222	0.605521	1.37125	-0.853872	0.469233	-0.0655015	1.19357	1.26043	-0.090444	0.286232	-0.365523	0.369958	-0.567031	0.186674	-0.203426	1.59102	1.41852	0.758609	0.635685	2.01038	0.827628	-0.0525663	-0.540608	0.882468	-0.0798767	1.10281
astcl1	Top	astcl1_top	3.58881	1.17278	0.448242	1.1182	-1.55284	1.16584	-0.59346	-0.314258	0.750817	1.97832	-0.853872	1.19618	-0.114639	1.18574	1.2872	-0.0428718	0.374198	-0.286509	0.379124	-0.391474	0.178977	-0.101275	1.61775	1.48171	0.815511	0.5989	2.01791	0.828724	0.248464	-0.555955	0.888236	-0.0798767	1.10013
astcl1	Top	astcl1_top	3.53981	1.17362	0.684037	1.35936	-1.56864	1.2158	-0.115771	-0.308035	0.746712	2.1139	-0.853872	1.34665	-0.0856568	1.19518	1.2915	-0.0579919	0.364176	-0.218963	0.497206	-0.303644	0.186674	-0.191114	1.60796	1.57621	0.8857	0.627775	2.01834	0.829111	0.202761	-0.59176	0.866996	0.058426	1.09156
astcl1	Top	astcl1_top	2.17656	1.15776	-0.00261362	-0.130768	-1.63827	0.710879	-0.194499	-0.341035	0.467904	0.200303	-1.45593	-0.610834	-0.182435	1.19479	1.25583	-0.0741724	0.378216	-0.401209	0.490239	-0.442493	0.167317	-0.178486	0.814514	1.00458	0.536811	0.519828	1.98349	0.828789	0.0265333	-0.716699	0.898506	-0.242604	1.07624
astcl1	Top	astcl1_top	3.57965	1.17574	0.364739	0.924176	-1.56864	1.20415	0.147676	-0.325139	0.723209	1.76433	-0.978811	1.02346	-0.118045	1.19951	1.26703	-0.0579919	0.376212	-0.286509	0.483302	-0.742321	0.178977	-0.0814455	1.60362	1.4877	0.898506	0.581608	2.01173	0.821382	0.362482	-0.716699	0.902981	0.0170333	1.0911
astcl1	Top	astcl1_top	3.62859	1.14579	0.761853	1.44556	-1.56864	1.19179	-0.194499	-0.306273	0.744606	2.26087	-0.910095	1.41118	-0.075204	1.2003	1.30737	-0.0141246	0.33686	-0.271646	0.405517	-0.199283	0.146748	-0.154902	1.65585	1.51925	0.9347	0.697578	2.01388	0.836134	0.362482	-0.669586	0.860877	0.0170333	1.07291
astcl1	Top	astcl1_top	3.38863	1.16426	0.163758	0.520876	-1.60206	0.878866	-0.194499	-0.339135	0.45591	1.37597	-1.05552	-0.00788851	-0.123782	1.19493	1.2352	-0.0741724	0.358125	-0.421361	0.396896	-0.391474	0.276002	-0.216096	1.38744	0.908807	0.740915	0.643453	1.99903	0.828209	0.202761	-0.669586	0.875409	-0.0535477	1.06085
astcl1	Top	astcl1_top	3.61421	1.14805	0.171726	0.688598	-1.50864	0.968296	0.0094509	-0.335358	0.479575	1.53789	-0.978811	0.594061	-0.0319843	1.18642	1.25375	-0.226945	0.345374	-0.316053	0.379124	-0.141463	0.167317	-0.203426	1.49514	1.01795	0.844974	0.639586	2.00137	0.834929	0.327767	-0.649752	0.898506	0.0962146	1.06859
astcl1	Top	astcl1_top	3.56112	1.1664	0.199206	0.661434	-1.55284	1.05162	-0.115771	-0.331614	0.578868	1.72276	-0.910095	0.450711	-0.0788339	1.19493	1.25479	-0.183096	0.347525	-0.365523	0.369958	-0.169411	0.107549	-0.091515	1.49254	0.966799	0.872564	0.710963	2.00318	0.837904	0.394627	-0.440093	0.885926	-0.204815	1.07052
astcl1	Top	astcl1_top	3.35884	1.17108	0.137671	0.569374	-1.58503	0.917663	-0.115771	-0.339135	0.59384	1.4601	-0.853872	0.130334	-0.112383	1.19056	1.29006	-0.0741724	0.321391	-0.348722	0.453777	-0.115205	0.233757	-0.303644	1.34189	1.03515	0.83046	0.619719	1.99729	0.843046	0.327767	-0.669586	0.835627	-0.0798767	1.07148
astcl1	Top	astcl1_top	3.30337	1.14894	0.235023	0.691081	-1.58503	1.05614	0.147676	-0.338187	0.443576	1.73527	-1.1549	0.859799	-0.114639	1.1922	1.28187	-0.107349	0.391817	-0.316053	0.379124	-0.303644	0.205475	-0.191114	1.51272	1.00907	0.858958	0.639586	1.99574	0.837462	0.327767	-0.823909	0.86457	-0.107905	1.09923
astcl1	Top	astcl1_top	3.60789	1.15116	0.269046	0.647969	-1.5376	0.950608	-0.0486625	-0.334419	0.550351	1.63602	-1.45593	0.668759	-0.0457575	1.18449	1.21751	-0.0428718	0.374198	-0.383	0.277609	-0.345823	0.178977	-0.203426	1.45313	0.9861	0.983897	0.631748	2.00581	0.832573	0.327767	-0.609065	0.883605	0.058426	1.07813
astcl1	Middle	astcl1_middle	3.81698	1.15558	0.377488	0.942355	-1.55284	1.0739	-0.115771	-0.333482	0.540455	2.06506	-0.677781	1.12639	-0.116339	1.17563	1.28912	-0.000434512	0.408749	-0.484126	0.341435	-0.500313	0.194237	-0.178486	1.61904	1.18067	0.879153	0.603144	2.01213	0.838597	0.290035	-0.716699	0.836957	0.058426	1.0574
astcl1	Middle	astcl1_middle	3.61189	1.15688	0.364176	0.971508	-1.56864	1.12166	-0.194499	-0.335358	0.48728	1.98772	-0.978811	1.14965	-0.204815	1.19587	1.2915	-0.090444	0.430236	-0.401209	0.483302	-0.266001	0.175222	-0.143876	1.50342	1.25276	0.962748	0.590396	2.00511	0.838156	0.394627	-0.649752	0.86457	0.147058	1.0786
astcl1	Middle	astcl1_middle	3.94026	1.17531	0.572174	1.2701	-1.5376	1.09132	0.0606978	-0.326058	0.547159	2.35239	-0.853872	1.56172	-0.135489	1.20126	1.28959	-0.0282604	0.362105	-0.421361	0.430236	-0.742321	0.219846	-0.101275	1.67723	1.18963	0.940467	0.635685	2.01962	0.837588	0.290035	-0.540608	0.906281	-0.00524306	1.04692
astcl1	Middle	astcl1_middle	3.77359	1.15204	0.283753	0.860038	-1.5376	1.13884	-0.115771	-0.336299	0.537063	1.89538	-0.978811	0.908485	-0.163676	1.19315	1.26703	-0.0282604	0.415974	-0.258061	0.28892	-0.500313	0.219846	-0.216096	1.61905	1.24242	1.00411	0.714162	2.01622	0.840671	0.503791	-0.609065	0.883605	0.113943	1.08927
astcl1	Middle	astcl1_middle	3.65751	1.17237	0.381476	0.98014	-1.56864	1.05854	-0.115771	-0.335358	0.54382	2.01933	-0.677781	1.12238	-0.143271	1.19723	1.29996	-0.000434512	0.351796	-0.286509	0.536811	-0.567031	0.237041	-0.203426	1.54848	1.20415	1.0187	0.607348	2.00343	0.838282	0.151676	-0.823909	0.920436	0.0382226	1.0569
astcl1	Middle	astcl1_middle	3.93852	1.15424	0.431042	1.05362	-1.55284	1.10667	0.0606978	-0.327902	0.581836	2.18396	-1.27572	1.3038	-0.0824945	1.19667	1.32137	-0.0428718	0.428459	-0.244888	0.504063	-0.391474	0.151063	-0.0535477	1.66907	1.23449	1.12782	0.665862	2.01858	0.848312	0.290035	-0.609065	0.838219	-0.0287242	1.04234
astcl1	Middle	astcl1_middle	3.62389	1.16253	0.0094509	0.0715138	-1.5376	1.03707	-0.194499	-0.342944	0.494711	1.45031	-0.853872	0.293141	-0.129596	1.19709	1.26853	-0.0428718	0.417804	-0.286509	0.310693	-0.231362	0.120903	-0.191114	1.39159	1.18963	1.08493	0.733358	1.99511	0.837904	0.503791	-0.649752	0.844664	-0.00524306	1.09698
astcl1	Middle	astcl1_middle	3.66078	1.14715	0.0561423	0.381476	-1.5376	1.04171	0.252368	-0.341035	0.439333	1.4978	-1.27572	0.0888446	-0.133122	1.19844	1.28816	-0.107349	0.408749	-0.462181	0.388101	-0.442493	0.178977	-0.178486	1.4071	1.26783	0.858958	0.643453	2.00177	0.837967	0.151676	-0.628932	0.881271	-0.00524306	1.0574
astcl1	Middle	astcl1_middle	3.64979	1.15512	0.0232525	0.184975	-1.5376	1.00966	-0.0486625	-0.339135	0.48728	1.48273	-0.853872	0.450711	-0.141463	1.19775	1.25943	-0.090444	0.325926	-0.244888	0.369958	-0.442493	0.171141	-0.0629839	1.42779	1.11574	0.858958	0.594614	1.99522	0.845656	0.290035	-0.649752	0.875409	0.058426	1.06763
astcl1	Middle	astcl1_middle	3.5499	1.16726	0.0132587	0.0346285	-1.60206	0.869701	-0.291579	-0.341035	0.502017	1.14925	-0.853872	0.203033	-0.175874	1.17889	1.24005	0.0386202	0.364176	-0.286509	0.453777	-0.141463	0.208979	-0.133122	1.35467	1.14289	0.603686	0.683767	1.98009	0.838597	0.0937718	-0.555955	0.895091	-0.137869	1.10058
astcl1	Middle	astcl1_middle	3.62512	1.17067	0.0314085	0.181558	-1.58503	1.0327	0.0606978	-0.338187	0.463893	1.41918	-1.27572	0.235023	-0.133122	1.17621	1.26804	-0.107349	0.360025	-0.232102	0.438226	-0.231362	0.216166	-0.101275	1.49192	1.13624	0.73175	0.673113	1.98561	0.841422	0.362482	-0.609065	0.863323	-0.204815	1.06281
astcl1	Middle	astcl1_middle	3.59763	1.17906	0.0128372	0.16643	-1.58503	0.881442	-0.291579	-0.340084	0.48728	1.20607	-0.978811	0.130334	-0.123782	1.17777	1.2584	-0.0282604	0.356026	-0.421361	0.321184	-0.500313	0.116608	-0.101275	1.39157	1.03515	0.807806	0.658488	1.98496	0.846708	0.151676	-0.609065	0.887111	-0.0535477	1.0484
astcl1	Middle	astcl1_middle	2.78219	1.14579	0.102091	0.238297	-1.60206	0.698449	#NAME?	-0.340084	0.435048	0.532372	-1.74473	-0.910095	-0.163676	1.1878	1.26501	-0.0141246	0.353916	-0.365523	0.321184	-0.345823	0.167317	-0.178486	1.07907	0.873553	0.627878	0.683767	1.97574	0.847634	0.0265333	-0.609065	0.860877	0.113943	1.02833
astcl1	Middle	astcl1_middle	3.20654	1.1664	0.309843	0.919653	-1.56864	0.888123	-0.0486625	-0.335358	0.447778	1.85251	-1.05552	0.690993	-0.170053	1.20192	1.25737	-0.143876	0.370328	-0.286509	0.438226	-0.645892	0.12969	-0.243364	1.13707	0.908807	0.807806	0.607348	1.97994	0.849297	0.248464	-0.669586	0.863323	0.0382226	1.05192
astcl1	Middle	astcl1_middle	3.69041	1.15646	0.2398	0.787956	-1.45593	1.21948	-0.194499	-0.328827	0.560026	1.79668	-1.27572	0.821382	-0.197911	1.19273	1.31103	-0.0741724	0.386142	-0.206908	0.229426	-0.231362	0.182985	-0.216096	1.60465	1.27759	1.10887	0.581608	2.0078	0.847264	0.248464	-0.628932	0.91934	-0.107905	1.04739
astcl1	Middle	astcl1_middle	2.86991	1.16468	0.244277	0.573684	-1.60206	0.777137	-0.416801	-0.339135	0.430881	1.50203	-0.853872	0.168203	-0.197911	1.19816	1.25375	-0.124939	0.334655	-0.286509	0.483302	-0.266001	0.151063	-0.191114	1.00792	0.746556	0.73175	0.639586	1.96879	0.840357	0.202761	-0.628932	0.904066	-0.0287242	1.03874
astcl1	Middle	astcl1_middle	3.64702	1.156	0.450095	1.15528	-1.56864	1.16122	-0.0486625	-0.326979	0.556905	2.18552	-0.910095	1.2351	-0.103474	1.1867	1.29717	-0.090444	0.437275	-0.30103	0.396896	-0.231362	0.233757	-0.243364	1.52825	1.06763	0.879153	0.690728	1.98991	0.846894	0.151676	-0.573489	0.826464	-0.0798767	1.0325
astcl1	Middle	astcl1_middle	3.73433	1.14579	0.254064	0.802705	-1.48149	1.17342	-0.0486625	-0.332547	0.502017	1.82754	-1.27572	0.921478	-0.19382	1.19207	1.29246	-0.20412	0.389875	-0.462181	0.331427	-0.141463	0.171141	-0.122053	1.60732	1.23449	0.989049	0.558829	1.99956	0.847758	0.290035	-0.524329	0.882468	0.147058	1.04891
astcl1	Bottom	astcl1_bottom	3.95594	1.18444	0.744293	1.46792	-1.5376	1.18707	0.147676	-0.286509	0.537063	2.55558	-0.801343	1.85392	-0.0287242	1.20431	1.32709	0.0132587	0.389875	-0.286509	0.388101	-0.391474	0.226858	-0.0721166	1.49208	1.00458	1.29263	0.627775	2.00555	0.849112	0.290035	-0.59176	0.91934	0.058426	1.03977
astcl1	Bottom	astcl1_bottom	4.13195	1.27699	0.850891	1.94213	-1.55284	1.51904	-0.0486625	-0.275724	0.70757	2.69834	-0.525784	2.16054	-0.0227338	1.23444	1.7505	0.369772	0.430236	-0.484126	0.379124	-0.266001	0.167317	-0.178486	1.67366	1.17152	1.53532	0.710963	2.02713	0.864452	0.394627	-0.716699	1.16197	0.0962146	1.06569
astcl1	Bottom	astcl1_bottom	3.63908	1.16941	0.157457	0.757472	-1.50864	1.1088	0.0094509	-0.308035	0.608419	1.91609	-0.610834	1.46555	-0.143271	1.19802	1.33921	-0.107349	0.393751	-0.365523	0.369958	-0.0899095	0.155032	-0.0721166	1.21002	1.03515	1.13881	0.665862	1.99148	0.845408	0.202761	-0.555955	0.948413	-0.00524306	1.04489
astcl1	Bottom	astcl1_bottom	3.85317	1.19899	0.544812	1.51069	-1.55284	1.4216	0.106191	-0.258061	0.6466	2.42048	-0.279841	1.79995	-0.0395292	1.21635	1.85557	0.147985	0.358125	-0.348722	0.351216	-0.266001	0.198107	-0.122053	1.40524	1.12613	1.221	0.694166	1.99656	0.852419	0.549616	-0.739929	1.19332	-0.204815	1.06281
astcl1	Bottom	astcl1_bottom	3.50232	1.16811	0.600537	1.28407	-1.58503	0.983897	-0.194499	-0.309804	0.443576	2.10838	-0.978811	1.60486	-0.110698	1.21532	1.28863	-0.163043	0.368287	-0.316053	0.277609	-0.442493	0.219846	-0.133122	1.2217	0.951726	1.12782	0.627775	1.98328	0.846585	0.0265333	-0.767004	0.871806	0.0962146	1.04336
astcl1	Bottom	astcl1_bottom	3.63701	1.17067	0.0622058	0.424065	-1.56864	1.00715	-0.194499	-0.313364	0.512951	1.93305	-0.853872	1.30908	-0.137272	1.20669	1.27154	-0.090444	0.412461	-0.316053	0.446071	-0.442493	0.155032	-0.203426	1.2169	0.9861	1.10496	0.658488	1.98423	0.84578	0.327767	-0.628932	0.892818	-0.107905	1.06763
astcl1	Bottom	astcl1_bottom	3.98057	1.20919	0.635283	1.14323	-1.48149	1.1831	0.185542	-0.294136	0.512951	2.50338	-0.756962	1.75175	-0.0619809	1.21714	1.32885	-0.143876	0.374198	-0.232102	0.422261	-0.141463	0.190612	-0.0357404	1.26586	1.06371	1.13152	0.647285	1.9994	0.846337	0.248464	-0.739929	0.904066	-0.0287242	1.03615
astcl1	Bottom	astcl1_bottom	3.90856	1.14082	0.491782	1.16403	-1.56864	1.14479	0.185542	-0.317855	0.611192	2.3203	-1.05552	1.59952	-0.155523	1.20618	1.28479	-0.000434512	0.425045	-0.441291	0.476107	-0.141463	0.171141	-0.178486	1.18415	0.976533	1.11654	0.683767	1.98402	0.852114	0.248464	-0.739929	0.882468	0.192846	1.03302
astcl1	Bottom	astcl1_bottom	3.57985	1.15247	0.100371	0.471585	-1.60206	1.07722	0.0606978	-0.332547	0.483445	1.78446	-0.801343	1.29037	-0.200659	1.1769	1.26043	-0.0741724	0.339054	-0.365523	0.405517	-0.266001	0.171141	-0.203426	1.04242	0.891537	1.02342	0.669503	1.97278	0.852602	0.151676	-0.573489	0.869408	0.058426	1.03977
astcl1	Bottom	astcl1_bottom	3.82592	1.16897	0.654946	1.38133	-1.55284	1.11896	0.282396	-0.318759	0.572639	2.4887	-0.801343	1.63552	-0.0856568	1.21519	1.31148	-0.143876	0.366236	-0.421361	0.396896	-0.303644	0.163161	-0.091515	1.15791	0.867409	0.968109	0.65485	1.98503	0.852236	0.202761	-0.609065	0.866996	-0.0798767	1.03771
astcl1	Bottom	astcl1_bottom	3.88553	1.20216	0.500099	1.19151	-1.58503	1.14551	0.0094509	-0.309804	0.451786	2.29454	-0.714443	1.53302	-0.195861	1.19695	1.29433	-0.0428718	0.415974	-0.286509	0.422261	-0.231362	0.186674	-0.216096	1.13994	1.01355	1.11654	0.594614	1.97824	0.850279	0.327767	-0.628932	0.884795	0.162863	1.05292
astcl1	Bottom	astcl1_bottom	3.65986	1.156	0.0449315	0.682506	-1.58503	1.06043	-0.0486625	-0.332547	0.611192	1.72313	-0.756962	0.981048	-0.157391	1.21506	1.28863	-0.0282604	0.364176	-0.244888	0.483302	-0.391474	0.256958	-0.0721166	1.13682	1.083	1.06822	0.680245	1.975	0.851014	0.424555	-0.79588	0.880127	0.130655	1.01978
astcl1	Bottom	astcl1_bottom	3.78026	1.17026	0.11227	0.479143	-1.55284	0.972712	0.106191	-0.314258	0.550351	1.85571	-0.853872	1.21606	-0.125518	1.20137	1.27944	-0.143876	0.360025	-0.258061	0.396896	-0.345823	0.285107	-0.243364	1.01406	0.925415	1.22399	0.690728	1.97017	0.850646	0.0265333	-0.573489	0.866996	-0.0798767	0.996555
astcl1	Bottom	astcl1_bottom	3.64031	1.156	0.0591846	0.566084	-1.61979	1.1085	-0.0486625	-0.325139	0.512951	1.78978	-0.801343	1.07122	-0.123782	1.23507	1.28767	0.235023	0.391817	-0.421361	0.203033	-0.231362	0.175222	-0.178486	0.987264	1.75072	1.11654	0.683767	1.96338	0.851686	0.248464	-0.480172	0.829111	-0.0287242	1.03926
astcl1	Bottom	astcl1_bottom	3.55763	1.19016	0.208979	0.803252	-1.56864	1.03615	0.0094509	-0.318759	0.550351	1.96963	-0.853872	1.33694	-0.170053	1.21051	1.21582	-0.0741724	0.382197	-0.286509	0.321184	-0.231362	0.159266	-0.0814455	0.925725	0.891537	0.957272	0.662191	1.96439	0.854852	0.0265333	-0.716699	0.918293	-0.137869	1.03145
astcl1	Bottom	astcl1_bottom	3.44524	1.15776	0.136086	0.550228	-1.58503	0.998913	-0.0486625	-0.327902	0.519959	1.80289	-0.0846002	1.08895	-0.182435	1.20933	1.28863	-0.0741724	0.330211	-0.218963	0.369958	-0.231362	0.142702	-0.243364	1.04293	0.956793	1.07247	0.665862	1.96507	0.851014	0.362482	-0.59176	0.892818	-0.329754	1.03977
astcl1	Bottom	astcl1_bottom	3.68983	1.17278	0.0944711	0.469822	-1.56864	1.01766	-0.0486625	-0.307153	0.590842	1.81688	-0.853872	1.11015	-0.122053	1.23764	1.25943	-0.0282604	0.406881	-0.258061	0.524006	-0.391474	0.194237	-0.133122	0.918921	0.9466	1.10496	0.717421	1.96949	0.854367	0.327767	-0.669586	0.936212	0.0170333	1.01216
astcl1	Bottom	astcl1_bottom	3.58477	1.13947	0.276692	0.80058	-1.56864	0.960613	0.0094509	-0.316053	0.426511	2.10196	-0.910095	1.28762	-0.189096	1.20151	1.24588	-0.0282604	0.401228	-0.348722	0.430236	-0.303644	0.194237	-0.0629839	0.989895	0.891537	1.03735	0.65485	1.96365	0.851564	0.0265333	-0.573489	0.880127	-0.107905	0.989138

## Sheet: Raw data
Label	7Li SAMPLE [ppm]	9Be SAMPLE [ppm]	11B SAMPLE [ppm]	12C SAMPLE [‰]	14N SAMPLE [‰]	19F SAMPLE [‰]	23Na SAMPLE [%]	24Mg SAMPLE [ppm]	27Al SAMPLE [%]	29Si SAMPLE [‰]	31P SAMPLE [ppm]	32S SAMPLE [ppm]	35Cl SAMPLE [‰]	39K SAMPLE [ppm]	44Ca SAMPLE [%]	45Sc SAMPLE [ppm]	48Ti SAMPLE [ppm]	51V SAMPLE [ppm]	52Cr SAMPLE [ppm]	55Mn SAMPLE [ppm]	57Fe SAMPLE [ppm]	59Co SAMPLE [ppm]	60Ni SAMPLE [ppm]	63Cu SAMPLE [ppm]	66Zn SAMPLE [ppm]	71Ga SAMPLE [ppm]	73Ge SAMPLE [ppm]	75As SAMPLE [ppm]	77Se SAMPLE [ppm]	79Br SAMPLE [ppm]	85Rb SAMPLE [ppm]	88Sr SAMPLE [ppm]	89Y SAMPLE [ppm]	90Zr SAMPLE [ppm]	93Nb SAMPLE [ppm]	95Mo SAMPLE [ppm]	101Ru SAMPLE [ppm]	103Rh SAMPLE [ppm]	105Pd SAMPLE [ppm]	107Ag SAMPLE [ppm]	111Cd SAMPLE [ppm]	115In SAMPLE [ppm]	118Sn SAMPLE [ppm]	121Sb SAMPLE [ppm]	125Te SAMPLE [ppm]	127I SAMPLE [ppm]	133Cs SAMPLE [ppm]	137Ba SAMPLE [ppm]	139La SAMPLE [ppm]
W1-1	14.351	1.357	1.556	6.235	17.138	3.171	0.444	264.368	0.012	7.881	7.835	132.074	0.024	121.154	2.511	31.377	0.764	11.751	16.687	5.573	18.344	3.971	1.281	4.272	11.264	7.709	4.855	8.169	29.447	2.574	12.996	2.786	0.018	0	0.308	2.983	0.426	0.092	0.884	0.139	0.331	0.948	5.786	0.813	4.076	1.807	0.755	0.368	0
W1-2	14.365	1.085	1.579	6.54	17.019	3.131	0.446	1146.92	0.013	7.84	14.488	136.9	0.025	140.141	2.915	31.883	4.638	12.94	17.275	10.564	23.123	3.869	1.593	5.928	13.054	6.541	5.911	8.617	37.478	2.737	12.296	41.968	0.088	0.271	0.33	3.671	0.116	0.072	1.144	0.324	0.331	0.724	6.185	0.767	4.431	1.847	0.957	4.541	0
W1-3	13.28	1.357	1.382	6.394	16.557	3.016	0.437	560.439	0.011	7.809	10.637	134.076	0.024	116.817	2.456	29.989	1.471	10.746	16.364	7.675	21.173	3.102	1.593	4.513	8.632	6.775	8.233	5.819	34.206	2.595	11.705	11.98	0.14	0.034	0.417	2.639	0.155	0.072	0.988	0.509	0.331	0.897	5.985	0.903	4.254	2.05	0.829	1.105	0
W1-4	14.394	0.814	1.294	6.271	16.475	2.89	0.437	603.264	0.011	7.713	10	133.105	0.025	131.814	2.203	29.094	0.784	10.418	16.643	6.076	20.294	3.766	1.468	4.513	11.159	6.853	5.067	6.491	29.447	2.498	11.836	3.386	0.035	0.034	0.417	2.983	0.194	0.068	0.936	0.324	0.663	0.828	5.038	0.632	3.19	1.982	0.921	0	0
W1-5	13.743	1.447	1.422	6.467	16.936	2.775	0.446	1365.17	0.012	7.691	16.119	134.71	0.025	140.866	3.452	28.795	12.912	10.295	16.795	8.463	22.009	3.903	1.562	5.394	13.791	5.334	6.755	7.162	34.206	2.617	12.318	106.32	0.07	0.068	0.242	4.474	0.039	0.08	1.04	0.371	0.331	0.828	5.686	0.903	4.076	1.686	0.571	13.992	0.015
W1-6	13.989	1.718	1.346	6.409	16.017	2.468	0.447	1748.38	0.011	7.608	21.674	133.253	0.028	218.325	2.788	26.058	6.189	9.331	16.511	12.589	20.83	2.863	1.124	6.408	18.317	5.373	6.122	6.155	35.396	2.552	15.6	29.727	0.088	0.034	0.308	5.277	0.31	0.04	0.676	0.232	0.663	0.724	4.888	0.497	3.013	1.915	0.902	1.841	0.015
W2-1	13.526	0.904	1.366	6.39	15.91	2.392	0.454	1707.93	0.012	7.552	34.479	133.742	0.031	227.454	3.668	26.798	12.723	10.52	17.255	11.144	24.688	3.357	1.78	6.168	25.266	5.101	5.489	7.722	28.852	2.606	20.742	107.749	0.07	0	0.154	5.507	0.116	0.096	0.78	0.278	0	0.638	4.539	0.722	3.367	1.766	0.921	10.923	0
W2-2	14.221	2.261	1.139	6.286	16.198	2.302	0.455	1127.11	0.011	7.581	22.88	128.63	0.026	162.494	2.45	23.905	4.298	9.618	16.423	7.847	20.402	3.204	1.031	4.513	12.001	4.517	9.078	6.826	34.206	2.443	12.296	44.158	0.088	0.068	0.242	4.015	0.155	0.072	0.832	0.278	0.663	0.69	5.736	0.722	3.545	1.686	0.976	4.787	0
W2-3	13.685	0.904	1.143	6.312	15.909	2.21	0.464	1113.67	0.011	7.501	20.644	128.837	0.028	180.15	2.785	25.267	6.225	9.597	16.58	8.132	21.259	3.8	1.499	5.26	14.633	5.256	5.911	6.714	28.257	2.443	16.037	66.99	0.158	0.102	0.33	4.13	0.039	0.08	0.936	0.232	0	0.552	4.439	0.497	2.304	1.726	0.736	10.678	0
W2-4	14.177	0.995	1.31	6.483	16.034	2.15	0.463	2898.81	0.013	7.527	56.848	134.129	0.035	351.825	3.47	23.827	12.914	9.577	16.589	17.242	22.588	3.579	1.718	6.649	30.424	4.906	6.333	8.281	27.365	2.53	26.607	118.761	0.088	0.068	0.22	5.965	0.155	0.096	1.092	0.278	0	0.655	4.988	0.632	2.658	1.766	0.608	14.851	0
W2-5	15.074	1.266	1.208	6.305	16.05	2.062	0.551	3511.2	0.012	7.61	57.769	132.803	0.035	389.868	3.821	24.709	16.211	9.372	16.736	15.235	22.609	3.596	1.031	5.367	20.739	4.478	8.022	7.498	31.529	2.302	24.922	175.355	0.158	0	0.33	4.589	0.077	0.064	0.624	0.509	0.663	0.5	4.988	0.722	3.013	1.807	0.829	23.933	0
W2-6	14.655	1.085	1.093	6.25	15.791	1.886	0.433	194.385	0.011	7.545	8.719	121.701	0.024	118.014	1.662	22.387	0.712	8.941	15.185	5.261	18.858	3.119	1.281	3.525	8.422	4.166	6.544	5.931	29.15	2.433	10.283	3.9	0.088	0.034	0.352	2.868	0.155	0.048	0.832	0.324	0	0.672	3.791	0.993	2.836	1.834	0.755	0.245	0
W3-1	14.713	1.357	0.91	6.013	16.029	1.813	0.433	102.146	0.01	7.504	5.743	119.911	0.023	97.804	1.494	21.621	0.46	8.613	16.041	4.826	17.958	3.511	0.875	2.83	8.001	4.517	8.022	4.812	23.796	2.313	9.189	1.05	0.14	0	0.242	2.753	0.232	0.072	1.144	0.278	0.331	0.448	3.691	0.542	3.19	1.739	0.571	0	0
W3-2	13.801	1.176	0.962	6.055	15.999	1.747	0.439	467.732	0.01	7.438	8.793	119.573	0.023	125.275	1.603	22.932	0.592	8.326	15.895	6.298	17.572	3.477	1.031	3.792	9.685	4.049	8.444	4.924	36.586	2.563	10.72	1.929	0.035	0.102	0.308	3.671	0.194	0.127	0.884	0.324	0	0.431	5.088	0.497	3.19	1.915	0.81	0.123	0
W3-3	14.394	0.724	1.09	6.2	15.713	1.689	0.46	1955.22	0.01	7.547	16.319	122.301	0.025	177.579	1.891	21.362	3.302	8.716	16.335	16.853	19.137	3.425	1.718	6.061	14.633	3.971	6.967	5.148	30.042	2.183	15.643	36.371	0.123	0.102	0.374	4.015	0.155	0.092	0.884	0.185	0.331	0.707	3.841	0.587	3.19	1.726	0.773	2.577	0
W3-4	14.192	1.899	1.169	6.154	15.821	1.535	0.45	1427.32	0.01	7.523	16.8	120.827	0.025	149.401	1.529	20	1.123	8.818	15.689	13.237	18.323	2.982	1.093	4.619	13.054	4.789	5.278	5.819	28.257	2.237	15.731	13.843	0.088	0.068	0.286	3.212	0.155	0.084	0.468	0.324	0	0.569	3.841	0.451	1.95	1.645	0.81	0.123	0
W3-5	14.915	1.447	1.264	6.38	15.905	1.322	0.458	1963.42	0.012	7.503	14.439	121.7	0.025	135.928	1.836	20.622	4.15	9.474	15.836	15.335	19.501	3.459	1.249	6.569	14.633	4.789	8.022	6.267	25.878	2.02	16.409	37.915	0.105	0.204	0.308	3.097	0.232	0.096	0.936	0.232	0	0.517	3.641	0.677	1.063	1.766	1.123	4.05	0
W3-6	13.975	0.904	1.051	5.977	15.526	1.276	0.444	746.548	0.01	7.375	9.751	117.15	0.023	120.885	1.478	19.429	0.76	8.859	16.017	7.263	18.173	3.306	0.999	3.605	9.474	3.738	6.122	5.707	33.909	2.443	10.502	4.779	0.105	0.102	0.242	4.13	0.116	0.088	0.884	0.417	0	0.535	3.591	0.632	3.013	1.618	0.644	0.123	0
W4-1	14.423	1.266	0.88	5.931	15.846	1.22	0.437	104.484	0.01	7.463	5.021	114.253	0.023	89.05	1.335	19.429	0.404	8.736	15.576	4.862	18.666	3.459	0.968	3.097	7.685	4.711	5.067	6.714	31.232	2.454	7.045	1.093	0.018	0.136	0.308	1.95	0.194	0.064	0.728	0.278	0.663	0.517	3.841	0.542	3.013	1.632	0.884	0.491	0
W4-2	14.221	1.538	0.969	5.888	15.522	1.181	0.436	137.996	0.01	7.344	5.371	114.362	0.023	88.164	1.387	20.363	0.436	8.613	14.999	4.523	18.323	3.681	0.718	3.097	6.843	4.088	7.6	6.043	33.314	2.378	7.417	1.093	0.193	0.102	0.154	2.18	0.155	0.116	0.988	0.278	0	0.569	4.589	0.677	2.658	1.497	0.792	0.123	0
W4-3	14.337	0.995	1.077	5.942	15.634	1.145	0.448	1202.05	0.011	7.553	8.638	114.923	0.024	123.079	1.425	19.429	0.935	8.1	15.234	5.202	17.937	3.136	1.062	2.83	9.264	3.971	6.122	9.176	27.662	2.281	9.014	5.229	0.088	0.034	0.33	3.442	0.039	0.092	1.3	0.417	0.331	0.569	3.741	0.497	2.658	1.645	0.884	0.614	0.03
W4-4	14.076	0.814	0.926	5.942	15.747	1.108	0.438	225.14	0.01	7.565	5.396	113.897	0.023	90.313	1.27	19.818	0.576	9.044	16.041	4.786	17.787	2.965	1.187	2.804	6.211	4.439	6.544	5.372	26.77	2.541	8.073	3.471	0.105	0.034	0.461	3.327	0.077	0.076	0.78	0.463	0.331	0.345	4.439	0.677	3.367	1.874	0.81	0.614	0
W4-5	14.091	1.628	0.913	5.874	15.692	1.072	0.44	78.07	0.01	7.473	5.076	113.132	0.023	88.549	1.326	18.625	0.436	9.597	15.606	4.31	17.615	3.306	1.249	2.697	6.527	4.088	5.489	6.267	31.232	2.422	8.029	1.136	0.088	0	0.22	2.868	0.039	0.12	0.78	0.371	0	0.552	3.691	0.542	3.19	1.739	0.608	0	0
W4-6	13.888	0.904	0.758	5.916	15.883	1.041	0.438	331.346	0.01	7.398	6.313	112.8	0.023	89.616	1.322	19.222	0.532	8.141	15.904	4.84	16.651	3.477	0.937	3.418	7.369	4.322	6.755	5.595	34.801	2.281	8.204	2.657	0.035	0.034	0.308	3.212	0.155	0.072	0.884	0.695	0	0.552	4.589	0.632	3.19	1.389	0.663	0.368	0
W5-1	14.264	1.266	1.07	6.064	15.528	0.999	0.446	3790.18	0.01	7.376	13.346	114.316	0.027	137.098	1.305	16.718	1.243	8.018	14.745	7.552	19.501	3.033	0.875	2.83	8.843	4.244	9.078	7.61	28.257	2.422	16.344	38.837	0.07	0.034	0.286	3.556	0.077	0.092	1.092	0.417	0	0.517	4.09	0.271	1.95	1.632	0.81	2.332	0.03
W5-2	15.103	1.718	1.271	6.445	15.984	0.973	0.5	16800.8	0.011	7.526	34.765	123.596	0.053	494.353	2.461	19.611	9.205	9.044	16.717	13.373	19.609	3.136	1.249	3.925	12.106	4.711	5.7	5.931	28.852	2.595	37.068	130.45	0.053	0	0.198	6.31	0.155	0.064	0.468	0.139	0	0.655	3.841	0.497	3.013	1.591	1.086	12.764	0.015
W5-3	15.176	0.814	1.034	6.439	15.711	0.942	0.488	9143.36	0.012	7.449	24.102	117.901	0.035	224.28	3.75	17.613	17.307	8.9	16.144	13.151	20.53	2.982	1.187	4.059	12.948	4.672	4.433	6.379	33.017	2.671	24.988	169.644	0.07	0.068	0.33	6.424	0.155	0.092	0.78	0.278	0	0.483	3.442	0.767	2.304	1.551	0.626	24.792	0.015
W5-4	15.248	1.176	0.913	5.94	15.756	0.91	0.451	4253.56	0.01	7.452	10.98	111.563	0.026	151.017	1.264	16.99	1.131	8.059	15.395	7.457	16.865	3.494	0.968	3.284	7.58	4.478	6.755	6.043	24.391	2.215	10.83	23.938	0.228	0	0.198	2.639	0.155	0.048	0.988	0.324	0	0.483	3.043	0.497	3.367	1.942	0.718	2.577	0
W5-5	15.017	1.538	1.113	6.304	15.722	0.888	0.508	13161.5	0.011	7.357	30.545	118.893	0.043	390.517	2.553	16.861	11.21	7.793	16.345	12.847	19.373	2.778	0.875	4.245	12.948	4.478	5.067	6.826	28.852	2.324	36.171	176.357	0.21	0.068	0.198	4.015	0.116	0.08	1.092	0.371	0.331	0.586	3.841	0.722	3.367	1.699	0.663	18.41	0.015
W5-6	14.337	1.176	1.005	6.207	15.337	0.861	0.472	9494.85	0.013	7.354	23.284	117.276	0.035	300.851	2.745	17.6	10.049	8.757	16.027	14.6	21.237	3.119	0.999	3.978	11.896	4.166	4.433	5.707	32.719	2.726	26.673	204.111	0.14	0	0.33	5.048	0.116	0.108	0.624	0.232	0	0.448	3.092	0.497	2.304	1.645	0.792	19.76	0.015
W6-1	14.785	1.538	0.962	6.027	15.046	0.832	0.467	2653.89	0.011	7.188	11.592	109.069	0.025	138.271	1.29	16.549	1.055	8.141	15.17	10.546	17.958	3.715	1.031	3.311	11.369	4.283	5.7	6.379	29.745	2.118	16.716	19.459	0.14	0.034	0.352	3.442	0.039	0.052	0.832	0.371	0	0.293	3.691	0.632	3.19	1.686	0.792	1.964	0
W6-2	14.423	1.176	0.877	5.859	15.458	0.807	0.461	1257.27	0.011	7.247	7.693	108.361	0.024	119.667	1.175	15.473	0.959	7.239	15.718	6.792	17.958	3.442	1.062	3.177	6.843	4.517	5.278	5.595	29.745	2.541	9.145	7.157	0.105	0.068	0.22	2.639	0.194	0.08	1.04	0.185	0.663	0.655	4.09	0.767	2.481	1.739	0.644	0.614	0
W6-3	14.597	1.266	0.758	5.708	15.598	0.786	0.449	274.627	0.01	7.166	5.343	107.152	0.023	84.861	1.201	15.992	0.436	8.08	15.048	4.654	18.215	3.511	0.937	2.67	8.632	4.01	6.755	6.714	26.473	2.454	8.226	1.007	0.088	0.102	0.308	2.294	0.116	0.064	0.624	0.602	0.663	0.431	3.591	0.767	3.545	1.564	0.644	0.245	0.015
W6-4	14.901	0.995	0.906	5.833	15.435	0.763	0.453	1160.92	0.01	7.255	9.848	106.593	0.024	127.576	1.217	16.861	0.931	8.941	15.616	9.682	17.873	3.153	0.999	3.044	8.738	4.205	7.389	5.595	25.58	2.237	10.064	9.343	0.158	0.204	0.264	2.753	0.194	0.1	0.468	0.278	0	0.483	3.541	0.677	3.19	1.51	0.644	0.859	0
W6-5	13.859	1.266	0.791	5.703	15.63	0.742	0.454	705.044	0.011	7.264	6.456	105.339	0.023	118.278	1.216	15.888	3.163	7.998	15.033	6.66	16.479	3.033	1.124	3.978	8.001	4.594	5.489	4.7	27.365	2.085	8.773	5.486	0.053	0.034	0.264	1.835	0.232	0.08	1.403	0.417	1.325	0.397	2.743	0.497	2.304	1.591	0.589	0.614	0.03
W6-6	14.988	1.357	0.814	5.769	15.743	0.723	0.473	2545.76	0.01	7.283	10.294	105.668	0.023	109.55	1.106	14.915	0.959	7.567	15.195	7.068	18.044	3.817	1.124	2.884	7.369	4.4	5.7	5.819	29.447	2.324	9.211	10.093	0.158	0.102	0.395	2.409	0.271	0.076	0.832	0.417	0	0.379	3.392	0.542	3.013	1.659	0.681	1.596	0
W7-1	14.843	0.543	0.965	6.094	15.38	0.699	0.492	14059.5	0.014	7.304	17.184	110.829	0.032	301.974	4.264	16.005	18.994	8.326	16.198	15.031	21.023	3.681	1.187	4.459	10.422	3.738	7.178	6.603	33.017	2.433	23.696	228.574	0.07	0.034	0.286	32.581	0.039	0.096	1.144	0.371	0.331	0.5	3.192	0.677	1.595	1.308	0.773	37.926	0
W7-2	14.525	1.176	0.857	6.025	15.259	0.682	0.471	10767	0.012	7.17	13.563	108.314	0.032	286.777	3.11	15.538	13.683	8.613	16.359	14.651	20.809	3.238	1.124	3.204	10.001	3.855	6.544	4.924	26.77	2.281	25.206	144.069	0.158	0	0.395	34.646	0.271	0.076	0.936	0.371	0	0.466	2.743	0.542	2.304	1.375	0.755	34.734	0
W7-3	15.103	1.085	0.929	5.988	15.253	0.666	0.469	7856.56	0.015	7.276	17.323	108.854	0.028	226.52	1.777	15.187	5.506	8.49	16.139	15.176	19.759	3.647	0.781	3.525	10.527	4.517	5.911	6.043	29.745	2.118	22.121	74.303	0.105	0.102	0.22	24.206	0.271	0.072	0.832	0.463	0	0.466	2.444	0.813	2.836	1.726	0.921	10.064	0.03
W7-4	14.423	1.266	0.808	5.957	14.811	0.647	0.472	5791.56	0.031	7.071	12.871	106.514	0.026	239.359	2.278	15.032	9.118	7.936	16.315	12.177	18.13	2.897	0.937	3.418	6.737	4.205	6.544	6.603	30.637	2.509	16.519	132.313	0.105	0	0.264	24.092	0.116	0.092	0.988	0	0.331	0.414	2.893	0.587	2.481	1.497	0.939	22.706	0
W7-5	14.713	1.266	0.772	5.943	15.073	0.635	0.468	7021.66	0.011	7.121	13.076	106.999	0.027	233.802	1.522	14.837	3.582	7.772	15.596	11.887	18.644	3.374	1.156	3.792	8.843	4.439	6.333	7.61	24.985	2.324	21.136	62.7	0.228	0.136	0.374	21.797	0.194	0.072	0.728	0.509	0.663	0.5	3.392	0.316	3.367	1.375	0.626	9.819	0.015
W7-6	15.291	1.266	0.864	5.857	15.16	0.614	0.487	8155.95	0.011	7.017	11.02	105.777	0.027	185.155	1.188	14.383	1.371	7.936	15.816	8.92	17.551	2.897	0.937	3.792	7.685	4.205	6.333	7.05	30.042	2.324	23.784	34.42	0.07	0.102	0.22	20.535	0.077	0.116	0.884	0.278	0.331	0.483	3.292	0.361	1.772	1.375	0.534	7.241	0.015
W8-1	14.365	1.266	0.854	6.021	15.281	0.599	0.478	6756.51	0.011	6.992	15.63	108.258	0.03	192.406	5.263	14.435	31.631	8.592	15.493	11.498	18.43	3.459	0.875	3.738	9.79	4.322	6.122	5.26	27.96	2.335	16.65	299.435	0.07	0.068	0.264	16.749	0.039	0.06	0.78	0.417	0.331	0.466	2.245	0.813	3.013	1.726	0.608	34.244	0
W8-2	15.48	0.724	0.998	6.04	15.063	0.587	0.49	9918.68	0.011	6.985	21.598	108.898	0.028	188.392	7.158	13.709	38.023	7.875	15.792	15.358	21.28	3.289	0.75	4.299	10.843	3.932	6.755	5.595	30.34	2.443	15.184	357.416	0.158	0.068	0.352	18.47	0.155	0.124	1.196	0.232	0	0.379	2.743	0.542	3.19	1.551	0.736	53.514	0.015
W8-3	14.713	0.995	0.916	6.076	15.426	0.573	0.529	13395.4	0.011	7.153	26.838	111.899	0.035	262.275	2.49	14.344	11.14	7.383	16.531	15.638	20.916	3.17	0.812	4.539	15.475	3.777	6.755	5.931	31.827	2.454	23.105	157.45	0.21	0	0.527	19.962	0.116	0.127	0.832	0.278	0.663	0.431	2.494	0.361	1.772	1.443	0.792	26.511	0.045
W8-4	14.018	0.543	0.887	5.93	15.391	0.56	0.472	9285.53	0.01	7.022	16.402	110.15	0.029	204.801	2.561	13.787	11.405	7.485	16.002	13.559	19.266	2.812	0.937	3.631	12.422	4.555	7.6	7.274	29.447	2.433	15.512	100.712	0.175	0.068	0.308	17.438	0.155	0.112	1.04	0.602	0.331	0.724	2.793	0.406	2.836	1.348	0.736	13.501	0
W8-5	14.944	0.904	0.906	5.938	15.367	0.547	0.47	9192.44	0.012	7.005	20.437	109.597	0.028	172.798	5.149	16.186	27.35	7.69	15.713	13.59	19.073	3.459	0.781	4.352	10.317	4.01	6.122	4.924	34.206	2.248	14.046	282.989	0.123	0	0.374	23.403	0.232	0.092	0.936	0.695	0.331	0.517	2.843	0.316	3.013	1.443	0.718	53.269	0.075
W8-6	15.132	1.266	0.772	5.881	14.95	0.534	0.47	9343.14	0.01	6.967	19.015	108.382	0.028	176.14	1.886	13.436	6.793	8.49	15.743	14.27	20.187	3.255	1.187	4.005	11.264	4.361	6.755	6.267	27.365	2.15	15.206	97.342	0.158	0.068	0.286	21.338	0.155	0.068	0.936	0.324	0	0.655	3.342	0.451	2.127	1.375	0.644	11.046	0
W9-1	14.163	0.724	0.795	5.96	15.142	0.516	0.486	5343.03	0.011	6.992	9.368	102.445	0.026	109.878	2.329	13.605	9.074	7.177	15.875	9.011	18.43	2.982	0.781	3.631	7.58	3.426	7.178	5.595	26.473	2.085	10.086	103.528	0.193	0.034	0.286	6.424	0.116	0.104	0.572	0.371	0.663	0.569	3.043	0.587	2.658	1.429	0.81	20.374	0
W9-2	14.785	0.543	0.841	5.973	14.814	0.505	0.482	10249.3	0.014	6.854	12.812	104.94	0.028	171.9	2.242	13.799	7.889	7.608	16.492	16.68	17.53	4.226	1.343	4.352	10.738	4.4	5.911	4.476	23.201	2.378	16.519	94.704	0.245	0.068	0.33	10.095	0.077	0.096	0.676	0.463	0.663	0.517	2.893	0.497	1.95	1.51	0.608	21.233	0.045
W9-3	15.653	1.266	0.854	5.874	15.045	0.497	0.52	12741.9	0.012	6.915	12.891	104.873	0.03	195.253	5.332	13.514	30.231	7.916	15.831	17.221	20.873	3.34	1.468	4.539	9.474	4.633	4.855	5.483	22.011	2.411	17.482	293.948	0.263	0.102	0.33	8.26	0.194	0.076	0.988	0.324	0.331	0.483	2.195	0.497	3.013	1.497	0.829	57.565	0.03
W9-4	14.134	1.176	0.821	5.866	14.544	0.483	0.481	5992.13	0.011	6.928	10.155	102.513	0.026	119.793	3.529	13.696	17.381	7.629	15.728	11.421	20.209	3.528	1.312	3.738	6.527	4.166	6.333	5.931	27.662	2.574	11.333	179.663	0.158	0.102	0.264	5.965	0.116	0.112	0.78	0.278	0	0.5	2.743	0.767	1.95	1.362	0.847	22.583	0.015
W9-5	15.263	0.904	0.942	6	14.858	0.475	0.486	6924.72	0.012	6.89	11.132	102.9	0.027	125.862	4.78	14.046	26.638	8.121	15.919	12.191	19.823	3.988	0.999	3.685	7.474	4.283	5.067	7.274	30.637	2.378	11.661	230.108	0.228	0.136	0.308	7.342	0.116	0.092	0.988	0.139	0.331	0.604	2.943	0.406	2.127	1.335	0.663	29.212	0
W9-6	13.222	1.357	0.939	6.045	15.096	0.464	0.495	9430.68	0.013	6.902	13.51	106.41	0.028	147.517	4.196	13.968	23.382	8.51	16.139	16.277	20.316	3.715	1.312	2.937	8.527	4.049	5.7	4.924	37.181	2.183	17.416	287.011	0.193	0.068	0.198	19.044	0.155	0.08	0.78	0.371	0	0.448	2.245	0.587	2.304	1.645	0.681	59.407	0.015
M1-1	14.467	0.633	0.706	5.709	15	0.441	0.457	1670.54	0.01	6.954	14.561	109.66	0.037	284.367	1.218	14.111	2.73	8.182	15.19	9.445	16.887	3.579	0.999	3.578	10.738	5.062	5.489	6.043	30.042	2.378	33.984	23.832	0.07	0	0.374	3.786	0.077	0.068	0.728	0.417	0.331	0.414	2.793	0.587	1.595	1.402	0.7	0.368	0.015
M1-2	14.525	0.995	0.755	5.872	14.696	0.433	0.455	1963.54	0.01	6.959	27.535	110.822	0.031	160.921	2.436	13.722	14.878	7.526	15.943	12.711	20.38	3.17	0.875	4.726	11.58	4.127	7.6	7.498	31.232	2.226	23.872	61.478	0.14	0.034	0.264	7.457	0.077	0.092	1.144	0.602	0.663	0.414	2.344	0.542	2.127	1.578	0.626	4.296	0
M1-3	15.161	0.814	0.745	5.804	14.957	0.427	0.458	3225.43	0.01	6.983	27.474	112.508	0.032	227.325	3.447	12.93	14.603	9.269	15.924	13.798	19.759	2.795	1.031	4.406	12.001	3.66	5.278	6.155	29.745	2.27	15.053	64.356	0.158	0.068	0.154	7.801	0.232	0.131	1.455	0.093	0	0.414	3.142	0.316	3.19	1.524	0.736	10.064	0
M1-4	14.264	1.266	0.788	5.677	15.169	0.417	0.454	702.273	0.01	6.988	17.46	104.719	0.029	161.159	1.502	13.268	3.466	7.834	15.552	9.106	16.994	3.408	0.875	3.578	9.264	4.322	5.067	6.043	31.232	2.465	23.194	23.189	0.035	0.136	0.374	5.048	0.116	0.08	1.248	0.463	0	0.397	3.043	0.316	2.127	1.537	0.608	0.614	0
M1-5	14.105	0.995	0.775	5.835	15.105	0.411	0.457	3010.11	0.01	7.076	32.723	111.118	0.034	212.688	2.869	13.735	14.325	8.859	15.586	16.2	18.451	3.408	0.687	5.047	16.633	3.504	4.855	7.274	27.365	2.02	26.039	71.561	0.07	0.034	0.264	10.784	0.232	0.088	0.936	0.185	0	0.535	2.145	0.587	1.95	1.807	0.589	4.296	0
M1-6	14.64	1.176	0.68	5.861	14.645	0.399	0.459	3579.1	0.01	7.953	29.8	112.936	0.031	205.721	3.63	13.514	19.505	8.162	15.606	16.522	17.83	3.221	0.593	4.806	14.106	5.14	9.711	5.707	34.504	2.313	16.607	70.296	0.105	0.102	0.286	12.734	0.077	0.072	0.988	0.509	0	0.397	3.192	0.361	2.304	1.524	0.626	6.628	0
M2-1	15.031	1.628	0.86	5.731	14.478	0.393	0.474	3294.38	0.01	6.724	38.996	102.418	0.026	171.87	1.446	12.671	3.398	7.629	15.616	12.313	18.215	3.102	0.812	4.032	26.213	4.322	5.911	5.707	32.719	1.933	23.258	23.51	0.14	0	0.22	5.736	0	0.116	0.832	0.417	0.331	0.431	2.344	0.271	0.886	1.537	0.626	2.946	0
M2-2	14.886	0.724	0.768	5.863	14.84	0.386	0.485	3879.78	0.01	6.741	41.472	104.211	0.028	299.331	2.807	12.593	13.128	7.731	15.337	14.65	19.373	3.136	0.906	5.634	30.319	3.971	6.544	7.162	32.124	2.367	21.946	95.13	0.14	0	0.308	6.539	0.116	0.116	0.832	0.417	0	0.517	2.394	0.406	1.772	1.51	0.792	15.71	0
M2-3	14.915	1.266	0.821	5.941	14.595	0.378	0.492	3465.83	0.01	6.747	40.547	104.313	0.027	242.263	4.831	12.347	22.875	7.362	15.674	16.436	19.566	3.494	0.875	5.581	37.689	4.244	5.067	5.26	26.473	2.313	19.692	129.987	0.14	0	0.395	7.686	0.039	0.104	1.144	0.417	0	0.604	3.142	0.497	1.595	1.537	0.644	22.215	0
M2-4	14.38	0.724	0.657	5.693	14.688	0.37	0.456	150.163	0.01	6.742	6.524	96.27	0.023	90.558	0.994	11.919	0.74	7.916	15.66	5.139	18.023	3.374	0.843	2.937	10.106	3.31	7.178	4.476	31.529	2.389	7.832	1.586	0.035	0.102	0.308	3.442	0.194	0.231	0.572	0.556	0	0.397	3.092	0.361	1.063	1.47	0.663	0.245	0
M2-5	14.988	1.899	0.762	5.955	15.042	0.367	0.473	3798.82	0.031	6.628	40.144	102.738	0.027	204.08	2.316	12.334	8.398	7.998	15.831	16.001	18.494	3.068	0.875	5.287	30.74	3.816	6.967	6.379	25.58	2.378	19.188	58.12	0.105	0.102	0.286	7.916	0.039	0.096	1.04	0.324	0.331	0.517	3.043	0.181	2.304	1.51	0.829	10.555	0.03
M2-6	13.989	0.724	0.841	5.968	14.684	0.358	0.494	4251.95	0.011	6.857	45.274	103.248	0.027	251.515	5.779	11.828	27.897	7.259	15.86	15.552	20.294	3.05	0.968	5.554	33.056	4.984	5.278	4.588	33.314	2.172	18.291	182.337	0.123	0.034	0.242	8.604	0.077	0.072	1.04	0.509	0	0.535	2.544	0.632	2.304	1.402	0.7	25.774	0
M3-1	14.597	0.995	0.752	5.657	14.594	0.35	0.458	2447	0.01	6.733	24.403	99.776	0.025	134.474	1.458	11.504	3.318	7.506	15.665	7.566	17.187	2.539	0.843	2.857	8.106	4.4	7.178	6.155	29.15	2.281	11.267	23.767	0.088	0	0.483	5.507	0.232	0.076	0.884	0.417	0	0.379	2.494	0.406	1.595	1.888	0.608	0.982	0.03
M3-2	14.062	1.176	0.929	5.678	14.786	0.347	0.462	4113.5	0.01	6.838	31.271	100.317	0.031	197.535	1.485	11.711	4.882	7.916	15.361	9.296	17.937	3.511	0.593	3.017	10.422	4.361	8.444	6.043	30.637	2.215	22.318	34.506	0.105	0	0.352	6.998	0.039	0.076	1.248	0.417	0	0.483	2.394	0.722	2.127	1.47	0.626	3.927	0.03
M3-3	14.669	0.814	0.834	5.651	15.122	0.338	0.466	3640.12	0.01	6.885	31.084	100.736	0.028	162.605	1.582	11.763	4.586	7.69	15.665	11.262	17.98	3.323	0.656	3.792	9.264	5.14	8.022	6.155	39.263	2.226	24.375	52.815	0.123	0.034	0.395	7.457	0.039	0.056	0.624	0.88	0.331	0.431	2.344	0.677	2.481	1.281	0.81	2.823	0.03
M3-4	14.828	0.904	0.772	5.631	14.845	0.334	0.458	2284.74	0.01	6.967	21.973	99.379	0.026	125.395	1.373	11.789	3.71	6.849	15.508	8.273	19.501	3.459	0.843	3.925	10.843	4.166	4.222	6.714	28.555	2.096	14.112	28.847	0.14	0.034	0.549	6.768	0.232	0.08	0.832	0.371	0	0.448	2.843	0.767	2.127	1.713	0.497	1.35	0.015
M3-5	14.091	0.814	0.768	5.659	14.301	0.327	0.459	2010.82	0.01	6.878	32.563	99.023	0.026	140.609	1.718	12.567	4.91	7.321	15.567	11.38	19.137	3.306	0.781	2.777	10.211	4.361	5.911	6.043	30.34	2.465	20.173	54.359	0.07	0.034	0.242	7.227	0	0.076	0.78	0.324	0	0.483	2.394	0.497	2.127	1.605	0.644	7.241	0
M3-6	14.163	1.357	0.9	5.68	14.638	0.325	0.463	4054.03	0.01	6.801	28.388	101.347	0.029	181.868	1.858	11.971	4.446	7.649	15.293	8.925	16.501	3.255	0.906	3.551	9.685	4.283	4.855	5.931	29.447	2.367	27.723	43.253	0.035	0.034	0.352	9.636	0.116	0.1	1.144	0.278	0.331	0.414	1.895	0.451	2.127	1.51	0.626	4.664	0
M4-1	14.308	1.085	0.765	5.883	14.792	0.315	0.464	6561.13	0.01	6.896	41.595	102.832	0.028	225.385	2.385	11.413	8.757	6.87	14.984	11.855	19.459	3.374	0.999	3.471	15.159	4.01	5.067	7.05	26.77	2.563	14.046	116.16	0.21	0	0.439	7.571	0.232	0.08	1.144	0.324	0.663	0.328	2.195	0.316	1.95	1.564	0.663	13.378	0.03
M4-2	14.351	1.357	0.624	5.838	15.001	0.31	0.462	4091.59	0.01	6.889	31.873	101.184	0.027	200.897	2.313	11.984	9.365	7.321	15.699	13.233	19.566	2.812	0.812	3.071	17.896	3.894	4.222	7.162	26.473	2.693	16.672	97.212	0.105	0.034	0.374	9.178	0.155	0.104	1.403	0.602	0.331	0.397	3.043	0.542	2.481	1.497	0.718	14.114	0
M4-3	14.973	1.176	0.732	5.891	14.67	0.307	0.472	8714.85	0.01	6.88	47.559	104.622	0.029	199.456	3.734	11.141	18.625	8.059	15.895	12.34	19.48	3.153	0.937	3.525	15.475	4.322	6.122	6.826	25.878	2.302	15.578	225.107	0.14	0	0.308	8.719	0.077	0.076	0.988	0.417	0.331	0.379	2.693	0.181	1.95	1.659	0.792	36.452	0
M4-4	14.192	0.995	0.686	5.826	14.932	0.301	0.461	5937.26	0.013	6.929	41.596	103.806	0.029	244.37	1.922	12.282	7.245	7.649	15.601	13.767	18.494	2.999	0.937	3.444	17.475	5.178	5.067	5.036	27.96	2.606	14.156	78.593	0.105	0	0.374	10.095	0.232	0.12	1.3	0.232	0.331	0.552	1.945	0.316	3.19	1.659	0.608	8.1	0.015
M4-5	14.872	1.176	0.719	5.818	14.788	0.298	0.462	4544.76	0.01	6.891	35.357	100.792	0.027	193.191	2.407	11.4	9.553	8.326	15.748	11.443	19.951	3.136	0.999	3.498	16.001	4.049	7.389	5.931	28.257	2.248	15.928	104.552	0.21	0	0.308	10.44	0.232	0.068	1.092	0.695	0.331	0.517	3.442	0.271	1.418	1.726	0.626	13.255	0.015
M4-6	14.264	1.447	0.827	5.893	14.878	0.293	0.47	8680.02	0.013	7.052	46.673	104.372	0.028	192.92	2.698	11.024	11.314	6.89	15.728	12.784	20.959	3.068	0.906	3.818	17.159	4.633	7.811	5.707	31.529	2.682	13.784	152.743	0.053	0.034	0.308	13.422	0.194	0.072	0.936	0.278	0.331	0.569	3.192	0.406	1.95	1.416	0.884	20.128	0.03
M5-1	14.539	0.814	0.742	5.841	14.939	0.288	0.454	4206.17	0.01	6.885	24.637	98.881	0.029	213.87	1.022	12.502	1.179	6.993	15.743	10.891	18.558	3.033	0.906	3.124	15.475	5.412	8.444	7.05	30.934	2.617	24.353	28.204	0.14	0.034	0.439	12.16	0.232	0.06	0.988	0.371	0	0.517	2.045	0.587	3.19	1.321	0.644	1.964	0
M5-2	14.033	1.628	0.736	5.804	14.884	0.283	0.456	4579.1	0.011	6.886	25.533	100.409	0.029	247.105	1.138	11.413	2.407	7.608	15.792	11.008	19.416	3.204	0.781	2.75	18.528	4.4	8.233	4.364	33.909	2.563	30.963	31.463	0.053	0.068	0.22	7.227	0.077	0.076	0.988	0.556	0.331	0.345	2.444	0.361	1.418	1.51	0.663	1.227	0
M5-3	14.293	0.995	0.722	5.851	14.842	0.28	0.458	4464.64	0.01	7.009	26.779	98.906	0.029	211.348	1.055	11.685	1.531	7.506	15.767	10.225	18.173	3.698	0.812	3.071	13.054	3.932	5.911	6.267	25.58	2.118	25.447	30.39	0.14	0	0.286	7.227	0.155	0.08	1.144	0.602	0.331	0.569	2.344	0.361	1.95	1.483	0.865	2.823	0.03
M5-4	14.698	0.995	0.667	5.633	14.766	0.274	0.456	3547.34	0.01	6.896	22.629	95.52	0.025	129.091	1.031	12.606	1.083	7.854	15.097	7.408	17.38	3.323	1.093	3.177	13.896	4.828	6.755	7.498	28.852	2.313	15.315	14.101	0.14	0	0.374	4.015	0.116	0.092	0.728	0.509	0	0.517	2.843	0.722	1.241	1.618	0.736	1.596	0.015
M5-5	14.814	1.447	0.736	5.747	14.762	0.269	0.459	4218.16	0.01	6.941	31.04	96.74	0.026	179.636	1.075	11.556	1.519	7.3	15.004	10.782	18.537	3.357	0.781	2.91	13.685	4.711	8.655	5.931	32.124	2.291	25.184	26.253	0.053	0	0.22	5.392	0.194	0.076	0.624	0.417	0	0.586	2.743	0.587	2.304	1.645	0.792	1.718	0
M5-6	15.103	0.452	0.752	5.615	14.745	0.264	0.457	3959.4	0.01	7.026	24.636	96.596	0.026	156.536	1.03	11.179	1.467	7.711	15.058	7.611	18.13	2.607	0.937	3.071	10.843	4.555	5.911	5.483	25.283	2.27	18.138	16.072	0.105	0	0.154	6.424	0.31	0.076	0.884	0.648	0	0.379	2.095	0.316	1.418	1.308	0.792	1.35	0.015
M6-1	13.989	1.628	0.686	5.735	14.928	0.262	0.457	605.599	0.01	7.041	11.997	94.567	0.025	109.152	1.265	10.674	1.731	7.259	15.41	4.994	18.408	3.033	0.968	2.723	7.474	4.828	5.489	5.595	26.473	2.259	7.242	3.407	0.018	0.034	0.264	4.245	0	0.072	1.3	0.324	0	0.431	2.095	0.451	1.063	1.47	0.663	0.123	0
M6-2	14.669	1.085	0.676	5.744	14.816	0.256	0.462	1608.94	0.011	7.068	13.711	95.486	0.027	126.873	2.041	11.27	8.311	7.3	15.919	7.729	18.087	3.442	0.718	2.804	8.106	4.049	6.967	4.924	28.852	2.346	10.589	71.205	0.088	0.136	0.417	6.424	0.155	0.052	1.092	0.371	0	0.517	2.743	0.226	1.772	1.348	0.571	4.909	0.03
M6-3	14.337	1.538	0.634	5.9	15.032	0.254	0.469	4902.39	0.011	7.035	40.239	101.813	0.035	314.563	1.737	11.153	6.137	8.305	15.586	16.576	20.466	3.153	0.843	3.631	18.949	3.816	6.755	5.148	28.852	2.433	28.468	62.615	0.053	0	0.33	12.849	0.116	0.064	0.78	0.324	0	0.621	1.696	0.587	1.772	1.524	0.608	6.628	0
M6-4	14.611	1.266	0.634	5.877	14.688	0.25	0.458	741.165	0.01	6.924	10.184	93.065	0.025	102.726	1.755	10.933	3.747	8.018	15.782	5.986	17.937	3.289	0.75	2.697	5.579	4.361	7.178	5.595	25.283	2.161	8.073	31.771	0.14	0.068	0.505	5.392	0.116	0.092	0.936	0.417	0.331	0.517	3.043	0.542	1.595	1.416	0.644	1.473	0
M6-5	14.322	1.085	0.788	5.852	14.886	0.246	0.471	4436.3	0.01	7.029	33.748	97.703	0.027	145.431	2.819	10.777	14.298	6.706	15.371	14.495	19.823	3.528	0.812	3.605	11.685	4.906	5.278	5.483	25.283	2.737	10.48	153.293	0.123	0	0.33	7.571	0.31	0.084	0.832	0.695	0.663	0.5	2.494	0.587	1.418	1.713	0.571	17.183	0
M6-6	13.989	1.176	0.64	5.874	14.754	0.243	0.465	5424.13	0.011	7.043	40.487	99.899	0.033	295.332	1.795	11.192	6.349	7.629	15.562	14.908	19.609	3.272	0.625	3.177	17.159	3.621	7.389	6.826	29.745	2.454	23.521	67.226	0.053	0.034	0.395	9.751	0.116	0.08	1.403	0.417	0.331	0.345	2.145	0.722	1.95	1.483	0.755	8.346	0.015
M7-1	15.291	0.362	0.936	6.126	14.646	0.239	0.517	9035.16	0.018	7.065	31.051	101.285	0.029	230.886	5.55	10.959	29.371	8.305	16.007	15.384	21.237	3.119	1.031	3.444	10.106	4.244	7.389	6.491	26.473	2.454	17.613	359.401	0.158	0.034	0.264	19.617	0.194	0.1	1.144	0.741	0	0.517	2.444	0.406	1.95	1.686	0.847	71.436	0.015
M7-2	18.923	1.085	0.949	6.168	14.976	0.237	0.53	13550.4	0.547	7.319	47.169	106.447	0.028	173.25	7.094	11.633	87.525	14.52	17.157	33.04	56.299	3.92	2.343	5.1	14.843	5.14	5.067	6.938	28.555	2.693	16.453	499.272	0.298	1.798	0.395	34.302	0.155	0.092	1.248	0.139	0.663	0.328	2.394	0.542	2.481	1.47	0.663	144.725	0.211
M7-3	14.771	1.176	0.719	5.93	14.918	0.234	0.492	4355.92	0.047	7.005	16.219	98.057	0.031	273.333	1.437	11.089	5.721	8.88	15.777	12.847	21.838	3.357	0.781	4.059	10.843	4.633	6.333	6.603	34.206	2.476	21.442	82.431	0.245	0.339	0.395	13.766	0	0.08	0.988	0.371	0.994	0.431	2.344	0.813	1.595	1.429	0.847	29.211	0.03
M7-4	15.812	0.995	0.913	6.029	14.458	0.23	0.552	7131.29	0.272	7.119	25.424	99.211	0.028	207.676	3.506	11.556	32.411	15.607	16.457	26.4	71.709	4.056	1.406	4.432	13.37	4.945	6.122	6.379	33.909	2.281	18.379	263.319	0.525	2.612	0.593	16.634	0.155	0.096	0.624	0.278	0.663	0.448	2.245	0.542	3.545	1.578	0.755	63.088	0.982
M7-5	14.727	0.543	0.775	6.244	14.667	0.227	0.49	3179.21	0.015	7.024	16.661	96.224	0.026	128.652	3.986	11.05	19.234	7.444	16.418	9.636	19.437	3.374	0.687	2.777	8.948	4.244	4.644	6.491	29.745	2.335	9.364	128.344	0.105	0.034	0.22	13.422	0.194	0.104	1.248	0.417	0.994	0.483	1.895	0.361	1.063	1.659	0.736	40.259	0
M7-6	14.814	0.724	0.729	5.827	14.973	0.223	0.486	4335.25	0.011	7.011	16.478	96.434	0.027	148.163	1.154	11.685	2.655	7.813	16.095	10.166	18.687	3.05	0.812	3.258	9.685	4.555	6.967	5.707	25.283	2.585	17.46	85.713	0.14	0.102	0.374	12.734	0.349	0.068	0.78	0.556	0	0.483	2.793	0.361	2.127	1.429	0.626	20.374	0
M8-1	16.188	1.266	0.867	6.206	14.781	0.221	0.508	9562.44	0.013	7.02	18.444	99.861	0.033	554.553	4.318	10.868	13.907	8.018	16.487	15.244	21.323	2.948	0.718	3.258	11.58	4.439	4.644	7.386	31.232	2.367	37.681	318.695	0.175	0.034	0.374	13.537	0.155	0.096	0.936	0.324	0	0.586	2.644	0.722	1.772	1.551	0.921	56.461	0.075
M8-2	13.83	1.176	0.699	6.044	14.922	0.219	0.481	8101.33	0.013	7.114	15.281	96.388	0.027	273.51	3.103	10.79	14.589	7.629	16.076	13.957	19.266	3.102	0.999	4.085	9.474	4.828	6.544	5.819	29.447	2.661	21.333	209.073	0.088	0.102	0.242	13.078	0.194	0.12	1.559	0.417	0.994	0.362	2.993	0.722	1.772	1.483	0.663	39.767	0.045
M8-3	14.206	0.724	0.63	5.776	14.534	0.215	0.465	3800.56	0.014	7.122	11.026	93.924	0.025	221.686	1.26	10.959	2.962	7.403	15.028	11.946	18.215	2.897	0.843	3.044	7.79	4.672	7.178	6.155	32.124	2.183	19.473	60.878	0.158	0.102	0.33	10.554	0.155	0.088	1.144	0.509	0	0.431	2.544	0.542	1.418	1.483	0.626	19.515	0.03
M8-4	14.756	0.362	0.821	6.041	14.804	0.213	0.48	6697.59	0.018	7.116	14.385	96.611	0.028	263.136	4.518	10.907	24.062	7.362	16.413	13.151	20.487	3.357	0.718	3.738	7.369	4.517	6.755	7.162	29.15	2.324	22.033	308.108	0.158	0.102	0.308	9.292	0.194	0.068	0.832	0.324	0	0.379	2.494	0.497	1.595	1.456	0.81	43.204	0.075
M8-5	15.928	1.176	0.637	5.966	14.612	0.212	0.49	7683.06	0.018	7.084	13.802	95.113	0.026	314.619	3.163	11.296	15.542	7.67	15.738	13.98	19.694	3.562	0.906	2.83	10.317	3.932	6.544	3.693	28.257	2.606	24.637	197.033	0.193	0.441	0.374	13.078	0.077	0.052	1.455	0.556	0	0.517	2.644	0.587	2.127	1.537	0.608	34.121	0.06
M8-6	14.322	0.633	0.696	5.863	14.88	0.209	0.465	4569.4	0.029	7.096	13.703	94.406	0.026	184.063	1.109	10.466	4.814	7.588	16.408	11.493	19.437	3.068	0.937	4.085	12.106	4.789	7.811	5.819	28.555	2.313	19.451	52.86	0.175	0.034	0.352	11.701	0.194	0.052	1.351	0.417	0.994	0.569	3.043	0.406	2.658	1.807	0.847	9.573	0.015
M9-1	14.8	1.628	0.749	5.932	15.118	0.205	0.485	6029.24	0.011	7.09	10.329	93.361	0.028	158.498	1.295	9.921	3.014	7.362	15.899	9.391	19.03	4.056	0.718	3.551	8.422	4.906	7.389	6.379	33.314	2.291	21.092	71.732	0.14	0	0.286	16.749	0	0.096	0.832	0.556	0.994	0.552	2.494	0.451	1.063	1.928	0.571	16.446	0.015
M9-2	14.322	0.724	0.752	5.908	15.147	0.202	0.473	4368.3	0.011	7.107	9.711	91.914	0.024	126.276	1.146	10.946	3.682	6.747	17.182	12.838	19.394	3.289	1.718	3.258	56.327	4.828	6.967	7.05	29.745	2.465	15.293	61.628	0.158	0.136	0.286	13.078	0.155	0.064	0.936	0.324	0.331	0.379	1.596	0.587	1.772	1.497	0.663	11.782	0.015
M9-3	15.494	0.543	0.676	5.86	14.792	0.199	0.48	3611.06	0.013	7.159	8.428	92.128	0.027	137.727	1.618	10.751	6.357	8.285	16.237	10.868	16.437	3.153	0.843	3.551	7.79	4.594	6.122	5.372	27.96	2.411	19.823	93.246	0.14	0.034	0.33	9.063	0.077	0.084	0.728	0.371	0.663	0.517	2.095	0.587	1.063	1.443	0.829	21.724	0
M9-4	14.38	0.814	0.657	5.951	15.406	0.197	0.47	2787.64	0.014	7.096	11.039	92.272	0.026	151.23	1.368	10.959	3.55	7.813	16.193	9.975	19.437	3.05	0.843	3.311	9.053	4.633	5.911	5.819	25.58	2.139	17.175	63.517	0.823	0.102	0.22	11.816	0.077	0.08	0.468	0.324	0.331	0.604	2.344	0.587	2.304	1.389	0.571	12.273	0.015
M9-5	14.886	1.085	0.755	6.119	14.987	0.194	0.493	4895.87	0.014	7.151	8.297	93.216	0.027	117.479	1.243	10.284	2.95	8.634	17.284	10.415	18.173	3.221	0.937	3.898	8.843	5.217	8.655	6.267	33.017	2.552	18.991	65.597	0.14	0.068	0.549	12.734	0.232	0.068	1.04	0.509	0	0.552	3.342	0.406	2.127	1.564	0.736	12.887	0.03
M9-6	13.787	0.995	0.647	5.922	14.719	0.192	0.483	3843.85	0.01	7.105	9.77	91.97	0.027	135.99	1.891	9.753	6.318	7.588	15.904	9.133	17.615	3.477	0.937	2.67	7.79	4.517	4.855	6.043	23.201	2.519	17.941	126.462	0.123	0.034	0.286	10.898	0.116	0.056	0.78	0.602	0.663	0.448	2.693	0.497	1.063	1.564	0.865	19.392	0.015
Note:
#EE822F	the elements content affected by genotype
#F4B7BE	the elements content affected by leaf position
#FEE796	the elements content affected by interaction effects of genotype and leaf position
#A8EAE4	the element content shows no different in each group
#7F7F7F	the deleted elements data
[truncated: 10 more columns]
