# Supplementary material for: Within‐Plant Leaf Maturity and Trichome Density Variation Shape the Elemental Composition Divergence in Desert Plant Sand Rice (Agriophyllum squarrosum)
Source: Ecol Evol. 2025 Jun 12;15(6):e71542. doi: 10.1002/ece3.71542 (PMC12162362; doi:10.1002/ece3.71542)
Supplement: Supplementary file 7 — Table S1: Summary of multivariate linear regression analysis parameters for predicting the impact of the two genotypes and different leaf positions on elemental concentration variability. [file ECE3-15-e71542-s001.xlsx]

## Sheet: Sheet1
	Genotype			Position			Genotype×Position
	F	P	Partial Eta2	F	P	Partial Eta2	F	P	Partial Eta2	R2	adjusted R2	Selected Model
Cl	1.1	0.3	0.01	0.28	0.75	0.01	2.11	0.13	0.04	0.06	0.01	M_1
Cs	7.21	0.01	0.07	0.14	0.87	0	3.29	0.04	0.06	0.12	0.08	M_1
Pd	6.18	0.02	0.06	0.04	0.96	0	0.45	0.64	0.01	0.07	0.02	M_1
Te	54.18	0	0.35	2.65	0.08	0.05	0.72	0.49	0.01	0.37	0.34	M_1
Ca	1.19	0.28	0.01	9.88	0	0.16	1.81	0.17	0.03	0.19	0.16	M_2
Y	0.77	0.38	0.01	14.2	0	0.22	0.34	0.71	0.01	0.23	0.19	M_2
Li	3.03	0.09	0.03	6.56	0	0.11	1.42	0.25	0.03	0.16	0.12	M_2
Fe	0.38	0.54	0	3.49	0.03	0.06	3.56	0.03	0.07	0.12	0.08	M_2
Na	4.63	0.03	0.04	27.14	0	0.35	0.63	0.54	0.01	0.37	0.34	M_3
Hg	4.15	0.04	0.04	10.09	0	0.17	0.69	0.5	0.01	0.2	0.17	M_3
Bi	47.49	0	0.32	4.37	0.02	0.08	1.49	0.23	0.03	0.37	0.34	M_3
Cu	7.71	0.01	0.07	28.59	0	0.36	1.7	0.19	0.03	0.4	0.37	M_3
Ba	6.27	0.01	0.06	37.55	0	0.42	1.1	0.34	0.02	0.45	0.42	M_3
Zn	8.795	0	0.08	7.36	0	0.13	2.32	0.1	0.04	0.22	0.18	M_3
Br	0.38	0.54	0	0.78	0.46	0.02	6.28	0	0.11	0.12	0.08	M_4
Sb	14.97	0	0.13	0.96	0.39	0.02	4.74	0.01	0.09	0.21	0.17	M_4
Ga	0.55	0.46	0.01	2.85	0.06	0.05	13.11	0	0.21	0.24	0.2	M_4
Mn	7.6	0.01	0.07	12.78	0	0.2	2.94	0.06	0.05	0.28	0.24	M_4
In	16.77	0	0.14	4.44	0.01	0.08	7.61	0	0.13	0.29	0.25	M_4
Ti	7.75	0.01	0.07	16.86	0	0.25	4.9	0.01	0.09	0.33	0.3	M_4
Ni	32.25	0	0.24	1.91	0.15	0.04	8.42	0	0.14	0.34	0.31	M_4
V	17.36	0	0.15	6.22	0	0.11	12.16	0	0.19	0.35	0.32	M_4
P	28.9	0	0.22	4.24	0.02	0.08	9.2	0	0.15	0.35	0.32	M_4
Sr	9.68	0	0.09	23.33	0	0.31	4.04	0.02	0.07	0.39	0.36	M_4
Cr	4.65	0.03	0.04	16.91	0	0.25	13.97	0	0.22	0.39	0.37	M_4
I	12.88	0	0.11	13.41	0	0.21	15.44	0	0.23	0.41	0.38	M_4
Mg	8.56	0	0.08	26.02	0	0.34	7.58	0	0.13	0.43	0.4	M_4
Sn	134.99	0	0.57	27.69	0	0.35	18.1	0	0.26	0.69	0.67	M_4
B	174.82	0	0.63	31.47	0	0.38	15.2	0	0.23	0.72	0.71	M_4
Si	136.08	0	0.57	12.74	0	0.2	56.75	0	0.53	0.73	0.72	M_4
Mo	38.91	0	0.2	104.59	0	0.67	21.43	0	0.3	0.74	0.73	M_4
S	335.89	0	0.77	89.63	0	0.64	13.66	0	0.21	0.84	0.83	M_4
Sc	764.97	0	0.88	142.48	0	0.74	47.9	0	0.48	0.92	0.91	M_4
